# Supplementary material for: Nonpathological inflammation drives the development of an avian flight adaptation
Source: Proc Natl Acad Sci U S A. 2023 May 1;120(19):e2219757120. doi: 10.1073/pnas.2219757120 (PMC10175837; doi:10.1073/pnas.2219757120)
Supplement: Supplementary file 2 — Dataset S01 (XLSX) [file pnas.2219757120.sd01.xlsx]

## Sheet: Original DE data
	baseMean	log2FoldChange	lfcSE	pvalue	padj
CNKSR2	405.413	-4.09435	0.207562	3.87725e-88	6.90538e-84
ECM1	2877.03	-3.29904	0.182392	5.69778e-74	5.07387e-70
NDRG4	728.182	-3.84801	0.213108	1.87348e-73	1.11222e-69
AQP1	2602.67	-4.77169	0.268579	8.14732e-72	3.62759e-68
CILP	5187.58	-5.31616	0.302225	2.5497e-70	9.08202e-67
CDH3	380.29	-5.3478	0.312392	4.19468e-66	1.24512e-62
LOC417142	1462.65	-6.68168	0.391829	4.93966e-66	1.25679e-62
PROK2	5619.87	-7.87355	0.473194	1.7653e-63	3.93001e-60
METTL24	404.57	-3.5832	0.215911	1.15006e-62	2.27583e-59
REC8	168.807	-4.21113	0.256183	1.40125e-61	2.49563e-58
BEND6	1008.84	-2.90158	0.182657	6.94856e-58	1.12504e-54
TNC	18386.2	-3.62565	0.23055	6.9371e-57	1.02958e-53
FSTL3	338.869	-3.93674	0.25069	1.08511e-56	1.4866e-53
COL3A1	192291	-4.60158	0.295392	6.28743e-56	7.99851e-53
CAV2	653.997	-3.22323	0.210545	5.1969e-54	5.9692e-51
PDLIM4	928.367	-4.39104	0.287398	5.36256e-54	5.9692e-51
INHBA	2793.54	-5.58182	0.371764	4.64732e-52	4.86875e-49
CAV1	464.404	-3.76651	0.252926	3.25279e-51	3.21846e-48
IRX6	387.506	3.49547	0.240758	1.46174e-48	1.37019e-45
IFITM5	459.799	4.69607	0.327452	6.44348e-48	5.73792e-45
CREB5	286.396	-4.65967	0.326289	9.16463e-47	7.77248e-44
LIPC	195.299	5.73642	0.406577	2.31173e-46	1.87145e-43
HPX	189.04	-3.16243	0.223397	3.18099e-46	2.4632e-43
EVL	2675.91	-3.09041	0.219811	5.47389e-46	4.06208e-43
SEMA3BL	2616.19	-3.46931	0.247	6.12578e-46	4.19616e-43
KIAA1755	906.171	-3.84358	0.273479	5.95369e-46	4.19616e-43
HHIPL1	749.75	-4.52707	0.324236	3.3209e-45	2.19056e-42
SMOC1	1723.96	-3.45771	0.252266	5.63182e-44	3.58224e-41
CA9	805.006	-8.20444	0.603287	1.50334e-43	9.23256e-41
CDH2	907.226	4.1498	0.304818	1.88769e-43	1.12066e-40
ATP1B1	335.164	3.44368	0.252497	2.03419e-43	1.16867e-40
MST1	732.588	-3.44561	0.252732	2.3753e-43	1.322e-40
COL6A2	75071.2	-4.16608	0.307503	5.18702e-43	2.79942e-40
ADGRG2	1439.3	-6.03106	0.444045	5.74255e-43	3.00808e-40
CDON	1137.28	-4.26054	0.314637	6.9467e-43	3.53488e-40
FAM180A	2252.12	-4.58949	0.341056	2.11919e-42	1.04841e-39
CILP2	28660.2	-4.91467	0.368683	9.10721e-42	4.38377e-39
CDH17	273.811	-4.31981	0.323738	9.63686e-42	4.51664e-39
SLC9B2	671.522	2.62567	0.19784	3.70734e-41	1.69302e-38
COL6A3	35686.2	-4.07929	0.310978	1.95284e-40	8.69504e-38
SRPX2	2775.42	-4.11436	0.314506	2.49423e-40	1.08347e-37
DST	2476.54	-2.62665	0.200315	2.72056e-40	1.15365e-37
PTPRE	234.294	3.04531	0.23282	3.79497e-40	1.57182e-37
MXRA8	3309.52	-2.3211	0.177725	5.65825e-40	2.29031e-37
ATP6V1B2	1346.96	1.40292	0.106909	5.90726e-40	2.33796e-37
SEMA3C	300.345	-2.76847	0.21511	6.0028e-39	2.32413e-36
PHLDA2	729.19	-2.75898	0.214411	7.0698e-39	2.679e-36
DCN	92578	-3.05215	0.238969	2.00599e-38	7.44307e-36
HOXC11	119.676	-3.65387	0.285775	4.05027e-38	1.47215e-35
SLC44A3	518.55	-3.13897	0.246969	5.37237e-38	1.91364e-35
SULF1	2318.81	-3.85092	0.304396	7.93387e-38	2.77063e-35
FSTL1	5031.7	-1.6288	0.128269	1.10671e-37	3.79048e-35
ANGPTL2	6324.79	-3.40162	0.271325	3.58949e-37	1.2062e-34
LOC101750125	191.096	-5.8685	0.467583	5.02803e-37	1.65832e-34
ANTXR1	1085.31	-3.08856	0.246854	6.30439e-37	2.03763e-34
MOXD1	1912.19	-3.87599	0.310718	6.40692e-37	2.03763e-34
ZNF385D	360.312	-4.3561	0.349057	1.31236e-36	4.10054e-34
ES1ML2	3005.72	-4.35327	0.35061	1.40415e-36	4.3117e-34
VWA1	1774.22	-3.83235	0.309142	2.05994e-36	6.21823e-34
GALNT3	402.735	2.87282	0.231717	2.36569e-36	7.02215e-34
LAMB3	117.889	-5.19953	0.413481	2.51735e-36	7.34983e-34
AOC3	2865.55	-4.02568	0.325561	3.31878e-36	9.53348e-34
PSTPIP2	193.612	4.35577	0.351617	3.48638e-36	9.85595e-34
SOST	147.136	6.5211	0.522607	3.80157e-36	1.05791e-33
CERS4	239.476	-3.73571	0.30231	4.42227e-36	1.2117e-33
COL6A1	34980.5	-3.71506	0.303421	1.22569e-35	3.30751e-33
ANK2	586.554	-3.66452	0.298955	1.26781e-35	3.37011e-33
CXCL14	1548.78	-4.67636	0.382482	1.35406e-35	3.54644e-33
TUBB2A	1279.26	-3.37071	0.277115	4.07141e-35	1.0509e-32
CADM1	474.893	3.278	0.270759	7.24034e-35	1.84215e-32
TBX1	1360.11	-2.87335	0.237884	1.27128e-34	3.18895e-32
SEMA3D	1831.87	-2.59752	0.214915	1.29603e-34	3.20588e-32
IL11	716.761	-4.81602	0.400303	1.58635e-34	3.87025e-32
PERP2	519.796	-3.53421	0.295668	2.97261e-34	7.15435e-32
SLIT2	137.949	3.17345	0.26499	3.27183e-34	7.76952e-32
C1QTNF5	879.228	-2.79314	0.232664	3.50256e-34	8.20797e-32
HVCN1	803.733	-2.26121	0.188662	5.07407e-34	1.17363e-31
OMD	452.354	7.198	0.603511	7.25507e-34	1.65657e-31
LOC112532105	460.261	-7.02764	0.587622	1.51984e-33	3.42638e-31
ITGB3	875.646	3.16272	0.267625	2.64334e-33	5.88475e-31
VEGFD	275.739	-5.29678	0.446615	5.27623e-33	1.16012e-30
LY86	16787.4	-2.26799	0.19264	7.59674e-33	1.64998e-30
GRIK4	110.493	-5.33429	0.449605	8.62593e-33	1.85094e-30
BPIL	189.708	3.69294	0.316004	1.01409e-32	2.15011e-30
DKK1	105.638	6.16892	0.524718	3.03196e-32	6.35284e-30
PKD1	2954.67	-3.13486	0.270354	3.41395e-32	7.07005e-30
EMP1	1190.12	-2.60673	0.225257	5.07468e-32	1.03885e-29
PLA2R1	399.011	2.7672	0.239838	7.06602e-32	1.43007e-29
HTRA3	8360.52	-2.57622	0.224705	2.199e-31	4.40047e-29
CHST1	1648.66	-3.26787	0.286672	3.40233e-31	6.73283e-29
MELTF	4243.75	-4.52919	0.398327	3.72809e-31	7.29641e-29
CLCF1	150.699	-5.11091	0.449652	7.16138e-31	1.38635e-28
SYTL4	495.653	-2.679	0.236892	1.1823e-30	2.26418e-28
DAB2	1925.22	-1.67697	0.147768	1.32045e-30	2.50183e-28
ELN	5919.92	-5.46288	0.485956	1.42111e-30	2.6642e-28
ABCC3	382.122	2.72927	0.241829	1.58826e-30	2.94655e-28
VSTM2B	77.9478	-2.95232	0.261638	2.24085e-30	4.11438e-28
OGN	4458.78	-5.27293	0.471187	2.74481e-30	4.98828e-28
DRCC1	90.3594	3.20409	0.284755	3.33742e-30	6.00399e-28
SLC1A6	215.631	3.46765	0.3095	3.39412e-30	6.04492e-28
MFAP3L	130.17	-4.91322	0.437259	5.03821e-30	8.88421e-28
LOC112532351	114.03	-7.00143	0.620521	7.57927e-30	1.3234e-27
ENPP1	4511.36	-2.98502	0.268847	9.89854e-30	1.71158e-27
ARHGAP45	517.114	2.57335	0.232319	1.66084e-29	2.84419e-27
PCGF5	1105.74	-2.15891	0.194975	1.98571e-29	3.36815e-27
MSRB3	1637.62	-2.18455	0.198164	3.50741e-29	5.89311e-27
LOC112532301	147.139	-5.7671	0.52102	3.97907e-29	6.62311e-27
RAB26	140.983	-2.76548	0.251176	4.05506e-29	6.6871e-27
TRAIL-LIKE	269.619	-2.09198	0.190313	4.46045e-29	7.28814e-27
CDHR4	167.805	-2.38378	0.217724	6.24473e-29	1.00197e-26
FOXP4L	446.843	-2.45841	0.224183	6.21046e-29	1.00197e-26
KAZALD1	188.137	4.5445	0.418264	1.00275e-28	1.59455e-26
PLEKHA2	194.964	3.14073	0.288984	1.38885e-28	2.18897e-26
CEP126	116.443	-4.10986	0.378415	1.46359e-28	2.28654e-26
RASD1	707.621	-3.29448	0.303459	1.5066e-28	2.33327e-26
TMEM108	577.687	-4.33869	0.398956	1.55446e-28	2.38664e-26
HOXD12	150.125	-4.29044	0.396966	2.19091e-28	3.33505e-26
MYOF	1498.77	-2.05734	0.189528	2.33285e-28	3.52102e-26
TTYH2	211.838	1.65869	0.152897	3.52819e-28	5.28042e-26
NOVA1	278.718	-1.66849	0.153481	3.58156e-28	5.31563e-26
DUSP26	241.912	-2.42278	0.223971	4.14122e-28	6.09546e-26
SPI1	451.606	3.447	0.320236	4.58715e-28	6.69649e-26
OLFML1	1690.43	-4.26375	0.397881	5.23398e-28	7.57864e-26
HEPACAM	282.726	-3.15984	0.293896	5.95769e-28	8.55698e-26
NFIA	399.806	-1.27769	0.117902	7.0942e-28	1.01078e-25
TSPAN2	1173.52	-3.11275	0.291265	8.82832e-28	1.24788e-25
CTTNBP2	514.678	-2.57387	0.242135	1.72992e-27	2.42597e-25
LAMA4	1272.29	-1.73983	0.162689	1.81037e-27	2.51897e-25
ADAM33	339.97	3.09615	0.29203	2.08681e-27	2.88109e-25
ITIH5	1596.91	-2.91067	0.274736	2.85019e-27	3.90476e-25
LIM2	857.655	-2.37834	0.224127	2.88832e-27	3.9268e-25
EXFABP	19876.5	-3.49328	0.33004	2.96636e-27	4.00234e-25
HOXD11	465.465	-2.52651	0.238899	3.19033e-27	4.27216e-25
HOXD10	315.512	-2.42616	0.228948	3.75128e-27	4.98585e-25
VILL	78.4301	4.75232	0.450923	3.97788e-27	5.24785e-25
RNF149	638.583	1.4552	0.136686	4.02967e-27	5.27709e-25
NCS1	392.696	-3.62812	0.343813	4.77388e-27	6.20604e-25
VTN	495.851	-4.20655	0.401433	5.03275e-27	6.49517e-25
ARHGEF1	178.749	-2.60644	0.247957	5.4317e-27	6.95961e-25
KIAA0408	115.356	4.53214	0.429846	6.78555e-27	8.63219e-25
ETV1	660.744	-2.09604	0.198772	7.20781e-27	9.10434e-25
LIMD2	201.619	2.69582	0.256985	1.01044e-26	1.26732e-24
CDCA4	1106.49	-1.52999	0.14524	1.21382e-26	1.51176e-24
MN1	1227.57	-2.34951	0.224744	1.4767e-26	1.82639e-24
LCP1	1516.41	3.56684	0.342601	1.76587e-26	2.16209e-24
MXRA7	2576.04	-1.99521	0.19076	1.7724e-26	2.16209e-24
CTNNA2	238.933	-3.47319	0.334733	2.05323e-26	2.48762e-24
TMEM43	1716.79	-1.64629	0.157273	2.13134e-26	2.56481e-24
LOC100858919	174.066	3.75485	0.360977	2.18758e-26	2.61113e-24
PDCD1LG2	105.112	2.86093	0.275071	2.19916e-26	2.61113e-24
EDA	153.056	-2.0447	0.19573	2.31974e-26	2.71994e-24
TPTE2	177.911	-2.74941	0.263547	2.32134e-26	2.71994e-24
MSX1	105.073	3.75602	0.363112	3.96922e-26	4.62038e-24
IFI30	909.123	3.40341	0.329901	4.80197e-26	5.55345e-24
LOC422147	340.946	-2.3784	0.229883	4.83666e-26	5.55748e-24
MGST1	510.601	2.08492	0.201642	6.19904e-26	7.07723e-24
XPR1	1015.01	1.37746	0.132872	8.48878e-26	9.62963e-24
CTNNAL1	632.275	-2.17362	0.210784	8.68559e-26	9.79053e-24
TPPP3	979.743	-5.78635	0.564024	8.8754e-26	9.94157e-24
HOXD8	190.247	-1.73516	0.168601	1.01806e-25	1.13323e-23
CUTA	707.692	-1.81528	0.176165	1.18941e-25	1.31574e-23
LYN	310.574	3.18868	0.311831	1.28235e-25	1.4098e-23
COQ8A	1770.01	-2.03085	0.197973	1.42883e-25	1.56119e-23
CSF1R	1379.77	3.14178	0.308245	1.70554e-25	1.85218e-23
ENOX1	356.066	-2.05756	0.201202	1.93345e-25	2.08696e-23
HTRA1	12625.2	-3.08953	0.303715	2.24607e-25	2.40979e-23
UNC5C	55.673	3.24429	0.318564	2.31372e-25	2.45944e-23
FILIP1	545.47	-2.33537	0.228765	2.31996e-25	2.45944e-23
MAPKKK3L	719.265	-1.70161	0.166887	3.64418e-25	3.84041e-23
ANXA7	591.319	-1.91903	0.188643	3.75926e-25	3.93838e-23
KCNK2	199.097	5.89083	0.581518	4.27802e-25	4.45564e-23
LOC428714	1173.32	-3.40904	0.337504	4.3264e-25	4.47984e-23
MET	70.9563	-3.59127	0.353168	5.21566e-25	5.36941e-23
LOC107054633	78.3891	-3.89284	0.385639	5.47037e-25	5.59927e-23
BOC	1622.48	-3.06748	0.304327	5.55036e-25	5.64868e-23
EFCC1	230.466	-2.61432	0.258211	6.35805e-25	6.43391e-23
MMP23B	669.806	-2.89312	0.287587	6.79764e-25	6.83988e-23
NPDC1	356.345	-2.25702	0.223386	7.03255e-25	7.0365e-23
FN1	116178	-2.66774	0.265455	8.2842e-25	8.24255e-23
DLX3	56.2194	5.54821	0.541472	8.51625e-25	8.42636e-23
GPM6B	489.011	-3.64384	0.363489	9.74247e-25	9.58638e-23
FAM167A	85.301	5.64463	0.56394	1.07035e-24	1.04742e-22
ANGPTL5	5837.48	-4.86361	0.488104	1.24728e-24	1.21388e-22
CHRD	1269.32	-3.12227	0.312928	1.56954e-24	1.51921e-22
SPARC	292076	-1.88117	0.189475	1.6324e-24	1.57152e-22
CCBE1	122.687	3.2606	0.329168	2.5598e-24	2.45108e-22
CORO2B	293.175	-3.31278	0.334128	2.80842e-24	2.67476e-22
NFATC2	1734.14	-2.20642	0.221791	2.85217e-24	2.70198e-22
ABI3BP	8748	-5.16367	0.523158	3.12976e-24	2.94926e-22
GSTT1	176.56	3.36087	0.34058	3.62795e-24	3.40072e-22
NCKAP1L	346.037	3.1158	0.315285	4.59816e-24	4.2876e-22
PLXNC1	654.069	3.97853	0.403964	5.40177e-24	5.01071e-22
LOC112530063	84.0302	-5.98707	0.615092	5.86689e-24	5.41396e-22
WDR12	898.869	-1.4185	0.142863	7.57802e-24	6.95694e-22
LOC112531347	427.751	-4.08654	0.416114	8.287e-24	7.5688e-22
PTPN22	229.056	3.89864	0.399189	8.70139e-24	7.90672e-22
RCAN1	8894.33	-2.68045	0.273386	9.8105e-24	8.86929e-22
COMT	484.731	1.76852	0.179619	1.07518e-23	9.67123e-22
PFKFB2	281.17	1.85232	0.188122	1.11341e-23	9.96475e-22
WSCD1	116.138	-1.88777	0.192812	1.86433e-23	1.66018e-21
FNDC1	11429.7	-3.32071	0.342957	2.63941e-23	2.3387e-21
LOC107055173	48.9293	-3.40926	0.350351	3.34589e-23	2.95001e-21
NUDT6	536.636	-2.85935	0.295435	3.44741e-23	3.02455e-21
PTRF	2594.22	-2.16104	0.223198	4.4152e-23	3.85464e-21
MEOX2	302.727	-2.59169	0.267706	4.51427e-23	3.92191e-21
CENPV	103.333	-2.43938	0.253304	5.08291e-23	4.3945e-21
PKN3	336.978	-2.4636	0.255723	5.25756e-23	4.52353e-21
PAPPA	843.417	-1.79131	0.18573	8.8327e-23	7.563e-21
ENO2	646.111	-3.00415	0.315639	1.22925e-22	1.04751e-20
LRRN4	104.017	-3.00189	0.31328	1.33276e-22	1.13031e-20
TSPAN18	91.9915	-2.68751	0.281959	1.5972e-22	1.34816e-20
MKX	507.902	-2.10528	0.22037	1.73484e-22	1.45743e-20
SFTPC	44.6878	-3.33455	0.349399	1.83433e-22	1.53377e-20
LRRC73	299.112	-3.32343	0.35016	1.95044e-22	1.62324e-20
ATP6V1A	1226.36	1.36791	0.142502	1.97962e-22	1.63986e-20
PRRX1	776.294	-2.30487	0.24219	2.14916e-22	1.77206e-20
C1QTNF8	3972.55	-3.19506	0.337405	2.42643e-22	1.99146e-20
DCSTAMP	120.745	3.90615	0.412333	2.64163e-22	2.15814e-20
ECM2	5580.3	-1.99379	0.210093	3.36592e-22	2.73731e-20
GRIN3B	192.218	-2.99244	0.317293	3.64001e-22	2.94676e-20
ASB9	285.468	2.56051	0.271179	3.77553e-22	3.04263e-20
SPON2	1551.31	-3.84016	0.409292	4.3849e-22	3.5178e-20
CREB3L1	5645.13	-1.91993	0.203386	5.27051e-22	4.20932e-20
TACC2	731.724	-2.06591	0.219561	6.41229e-22	5.09834e-20
CHRDL1	591.807	2.0039	0.212709	6.63242e-22	5.24993e-20
SNX10	588.245	3.268	0.349733	7.29235e-22	5.72145e-20
CARF	361.428	-1.90225	0.202394	7.26257e-22	5.72145e-20
MFAP2	852.763	-2.94579	0.315161	7.56577e-22	5.90992e-20
HOXD9	238.571	-2.34763	0.250332	7.86799e-22	6.11916e-20
COL5A1	58014.4	-2.52745	0.270486	8.81395e-22	6.82506e-20
CCDC3	661.989	-4.34549	0.468718	1.30139e-21	1.00336e-19
MYO1F	482.791	3.22838	0.347611	1.33419e-21	1.02422e-19
TAX1BP3	1012.92	-1.3885	0.147967	1.57937e-21	1.20723e-19
METRNL	1214.88	1.48883	0.159264	1.95058e-21	1.48461e-19
FAM78A	154.773	3.21365	0.347675	2.2241e-21	1.68559e-19
VAV3	264.468	2.83307	0.307288	2.57444e-21	1.94283e-19
KCNAB2	109.57	2.58497	0.280114	2.9789e-21	2.23858e-19
NBEAL2	560.575	2.547	0.276179	3.12043e-21	2.33508e-19
DCLK2	107.498	-1.59141	0.171628	3.35454e-21	2.49976e-19
LOC107055019	142.09	-1.94831	0.210838	4.59558e-21	3.4103e-19
BLB1	493.709	2.72216	0.297327	5.074e-21	3.74971e-19
LZTS3	385.137	-2.98276	0.327256	6.29111e-21	4.62994e-19
RPESL	288.21	-2.17678	0.237937	7.75053e-21	5.68053e-19
TMEM63C	259.935	-1.72307	0.187628	7.80371e-21	5.69607e-19
INPP5J	65.3231	-2.4349	0.267507	9.52514e-21	6.9242e-19
NRN1	355.38	-4.56359	0.502427	9.86188e-21	7.13984e-19
LMNB1	183.58	2.81947	0.310288	9.95584e-21	7.14974e-19
NACAD	133.493	-3.56343	0.391312	9.94396e-21	7.14974e-19
AK4	1699.23	-2.35196	0.258762	1.07451e-20	7.68553e-19
VLDLR	847.932	-2.17052	0.238648	1.12199e-20	7.99305e-19
MPEG1	423.444	2.82663	0.311718	1.17579e-20	8.34297e-19
FUT11	662.009	-2.31843	0.255512	1.25952e-20	8.90158e-19
TSHB	87.6192	-2.6099	0.287591	1.34069e-20	9.43782e-19
SKI	1901.49	-2.10274	0.231942	1.50596e-20	1.05595e-18
TSPAN6	1155.76	-1.92068	0.211542	1.55731e-20	1.08767e-18
CA5A	612.481	-1.70995	0.188262	1.63231e-20	1.13561e-18
IGSF6	109.528	3.13332	0.346694	1.72632e-20	1.19634e-18
MAP3K15	65.6065	5.80334	0.629404	1.77671e-20	1.22175e-18
PCMT1L	815.772	-1.21297	0.132529	1.77436e-20	1.22175e-18
TMTC1	279.282	-3.40175	0.379319	1.81894e-20	1.24597e-18
LOC416263	143.845	-5.73371	0.649122	1.87036e-20	1.27628e-18
TROJANZ	110.775	3.3244	0.369723	1.88113e-20	1.27874e-18
BLNK	125.666	3.37701	0.375392	1.97103e-20	1.33476e-18
DOCK2	184.895	3.41903	0.380037	2.03598e-20	1.3655e-18
SESN3	445.7	1.60135	0.176244	2.04673e-20	1.3655e-18
CRLF3	634.899	1.27526	0.13986	2.03504e-20	1.3655e-18
KIAA2022	57.5615	-3.02625	0.335732	2.04709e-20	1.3655e-18
MYO1C	3390.23	-1.40791	0.154978	2.41912e-20	1.60763e-18
DIXDC1	968.372	-1.76646	0.19531	2.50403e-20	1.65787e-18
CNNM2	301.885	1.80584	0.199785	2.54442e-20	1.67838e-18
LAPTM5	737.693	2.97603	0.332272	2.69068e-20	1.7683e-18
SPTBN5	494.332	-3.47711	0.38856	2.88914e-20	1.89175e-18
CD48	264.544	3.48145	0.388774	2.90947e-20	1.89808e-18
PLEKHM1	488.927	1.18702	0.130514	3.17647e-20	2.0647e-18
SOGA1	1426.35	-1.77506	0.19723	3.49768e-20	2.26523e-18
CST7	87.3734	4.11609	0.457107	3.78319e-20	2.44125e-18
TMOD2	62.2606	-4.36876	0.480704	3.84645e-20	2.47311e-18
NECAB1	592.637	-2.81585	0.315532	4.00843e-20	2.56799e-18
LUM	18759.1	-3.74836	0.420745	4.08073e-20	2.60494e-18
CEBPA	354.617	4.08725	0.459085	4.43416e-20	2.82044e-18
LOC112531508	96.6934	2.99138	0.335559	4.4512e-20	2.8212e-18
VEPH1	47.4442	3.64401	0.408542	4.48134e-20	2.83023e-18
KLF5	190.035	-3.30095	0.37038	4.50614e-20	2.83585e-18
TNFRSF11A	436.37	1.13138	0.124929	4.58526e-20	2.87548e-18
LOC771515	88.0195	-4.90986	0.542869	4.64766e-20	2.90438e-18
EZR	650.077	-2.31741	0.259882	4.78572e-20	2.9802e-18
LGI3	184.981	-2.42325	0.271324	5.27001e-20	3.27034e-18
SLCO2B1	312.425	2.18717	0.245134	5.77496e-20	3.57125e-18
NWD2	63.2411	-3.51134	0.397249	5.8417e-20	3.60003e-18
ABLIM2	76.5642	2.79788	0.312702	5.97283e-20	3.66814e-18
TGFBI	18506.8	-2.37576	0.268054	6.19234e-20	3.78988e-18
XYLT1	24824.5	-2.68698	0.302629	6.27222e-20	3.82563e-18
KSR1	166.366	1.94415	0.217837	6.42391e-20	3.90477e-18
EHD2	1757.84	-1.96613	0.220354	6.44744e-20	3.90575e-18
IPCEF1	153.308	2.94771	0.333357	7.81831e-20	4.72014e-18
UBB	17282	-1.23884	0.138114	8.37617e-20	5.02833e-18
NPAS2	234.619	-1.99381	0.223989	8.38525e-20	5.02833e-18
ITFG1	979.719	-1.30381	0.14546	8.54488e-20	5.10686e-18
ETV4	123.187	-2.26213	0.255449	9.6952e-20	5.77496e-18
LRMP	121.961	3.21591	0.364574	9.96802e-20	5.9094e-18
LOC421935	281.462	-3.1473	0.356158	9.98725e-20	5.9094e-18
CSF2RA	165.408	3.40094	0.385623	1.03083e-19	6.07919e-18
DOK4	156.15	-2.09776	0.235882	1.16419e-19	6.84295e-18
NREP	9807.53	-2.27276	0.257636	1.23737e-19	7.24919e-18
LOC427665	101.374	4.42609	0.503624	1.31461e-19	7.67645e-18
NTN1	43.5226	-3.00262	0.338847	1.53677e-19	8.94442e-18
CCDC102A	419.368	-1.27962	0.143564	1.55502e-19	9.02115e-18
LOC100857883	101.264	3.14479	0.35807	1.71877e-19	9.93874e-18
HAVCR1	66.4372	2.85797	0.32467	1.81209e-19	1.04445e-17
SLC13A4	158.353	-2.48337	0.28368	1.96172e-19	1.12704e-17
ACO2	1193.86	1.25348	0.141298	2.10308e-19	1.20437e-17
MFAP5	1287.43	-3.36603	0.386616	2.37033e-19	1.35307e-17
SLC35G2	200.267	-2.35142	0.269368	2.89177e-19	1.64544e-17
DNASE2B	371.924	2.71015	0.311675	3.0709e-19	1.74181e-17
SCARB1	281.208	-1.79505	0.204595	3.33355e-19	1.88478e-17
SERPING1	1626.59	-1.42688	0.162391	3.36973e-19	1.8992e-17
CSF3R	685.103	3.48263	0.40203	3.4903e-19	1.96095e-17
TFCP2L1	58.1509	2.64561	0.304665	3.8772e-19	2.17148e-17
PTPN6	634.843	3.17649	0.367051	4.08202e-19	2.27902e-17
LY9	182.83	3.1106	0.359298	4.15579e-19	2.31296e-17
MLF1	370.861	-1.37615	0.156654	4.29716e-19	2.38419e-17
ITGB2	734.286	3.00416	0.347219	4.55265e-19	2.51809e-17
DMB2	116.703	2.69671	0.311604	4.72163e-19	2.60348e-17
TLR7	188.267	3.54077	0.409436	4.75925e-19	2.61612e-17
GAS7	882.51	-1.71696	0.197184	4.98558e-19	2.7321e-17
PARP16	351.949	-1.40402	0.160437	5.0418e-19	2.75443e-17
CZH9ORF3	625.294	-2.05976	0.237463	5.38656e-19	2.93378e-17
CLEC3A	45735.2	-2.27781	0.262753	5.43594e-19	2.95165e-17
CLEC19A	203.593	-5.74253	0.6764	5.64133e-19	3.05386e-17
RBP7	90.955	3.44142	0.399315	6.14833e-19	3.30983e-17
AES	1277.09	-1.82242	0.209959	6.15134e-19	3.30983e-17
LRP1B	852.004	-3.58405	0.417235	6.2185e-19	3.33589e-17
LURAP1	100.255	-2.05308	0.236126	6.29561e-19	3.36711e-17
TUBB2B	384.256	-1.78517	0.205526	6.40169e-19	3.4136e-17
ARHGAP30	248.531	3.45768	0.402397	7.23379e-19	3.84579e-17
LOC112530352	4435.61	-3.2769	0.382922	8.35594e-19	4.42915e-17
VEGFA	1533.51	-3.29746	0.385284	8.56461e-19	4.52628e-17
RMDN2	326.776	-1.65819	0.191738	9.75256e-19	5.13885e-17
AGTPBP1	63.9786	2.81264	0.328176	1.04883e-18	5.51021e-17
SCHIP1	565.481	-1.92958	0.22417	1.10409e-18	5.78349e-17
PTPN21	861.374	-1.66692	0.19333	1.1616e-18	6.06691e-17
SLC45A3	105.105	3.13197	0.366089	1.20638e-18	6.28235e-17
GGH	786.551	1.56184	0.181089	1.2848e-18	6.67121e-17
LAMB2	1708.89	-0.857804	0.0982984	1.31834e-18	6.82548e-17
FBLN5	117.42	-4.87736	0.568955	1.52578e-18	7.87656e-17
FBN1	2953.11	-1.92658	0.224643	1.56117e-18	8.03596e-17
PRNP	1712.02	-1.5825	0.184196	1.64288e-18	8.4322e-17
SERHL2	424.557	-1.55413	0.180898	1.68315e-18	8.61404e-17
AEBP1	6037.07	-2.03406	0.238152	1.79329e-18	9.15142e-17
KIF5C	41.5827	2.84499	0.333365	1.88179e-18	9.57562e-17
GOLGA3	1767.29	-1.22623	0.142978	1.91385e-18	9.71103e-17
TEX2L	62.2606	-2.20523	0.258164	2.04697e-18	1.0357e-16
FGFR1	5854.48	-1.86454	0.217861	2.13305e-18	1.0762e-16
FMOD	66304.6	-2.79684	0.33196	2.32692e-18	1.17069e-16
F10	242.69	3.08863	0.364874	2.46763e-18	1.23799e-16
UNC13C	219.066	-1.5946	0.186915	2.79707e-18	1.39932e-16
NFIC	1389.77	-1.7699	0.207951	2.82716e-18	1.41041e-16
PCASP2	114.017	2.65364	0.313447	2.93109e-18	1.45818e-16
LRRN1	87.004	4.96954	0.591613	3.63275e-18	1.80221e-16
SERPINB5	67.4449	-5.20166	0.610949	3.80462e-18	1.88223e-16
ARHGAP15	184.61	3.16758	0.377403	4.39478e-18	2.16817e-16
C5AR1	55.0265	3.47791	0.412959	4.57253e-18	2.24963e-16
MXRA5	2099.18	-3.76065	0.450353	4.60801e-18	2.26084e-16
NT5E	388.566	2.4775	0.295315	4.80445e-18	2.35075e-16
GAS1	834.615	-2.10364	0.250203	4.8938e-18	2.38791e-16
RFLNB	668.498	-2.19113	0.261157	5.45384e-18	2.6539e-16
BASP1	492.205	2.77429	0.331806	5.49557e-18	2.66692e-16
SAMSN1	79.8222	3.0931	0.368914	5.77843e-18	2.79657e-16
CFH	1672.58	3.50841	0.42134	5.80514e-18	2.80188e-16
NXPH2	65.648	-3.93933	0.46899	7.09274e-18	3.4141e-16
PSTPIP1	149.067	3.35606	0.403894	7.47326e-18	3.58757e-16
FGF2	48.3158	-3.39223	0.405217	8.30595e-18	3.97659e-16
COL5A2	32520.7	-2.1544	0.257351	8.83507e-18	4.21857e-16
SPATA7	170.495	-1.36445	0.161702	8.98942e-18	4.28079e-16
DMBT1	143.772	3.5387	0.426593	9.30675e-18	4.41312e-16
RETSATL	72.3135	-3.91116	0.471292	9.31686e-18	4.41312e-16
SH3D19	887.535	-2.11554	0.25412	9.52406e-18	4.4993e-16
RFTN1	144.574	2.26666	0.2725	9.92997e-18	4.67864e-16
LOC107055062	32.051	4.23049	0.503291	1.01935e-17	4.78473e-16
GRK5	657.892	-1.89142	0.226625	1.02089e-17	4.78473e-16
MEST	96.7484	-1.68199	0.200502	1.04731e-17	4.89568e-16
GABRD	38.5182	5.14499	0.609784	1.08667e-17	5.06638e-16
FZD8	1549.67	-1.65198	0.197803	1.18711e-17	5.52022e-16
LOC101747860	527.239	-1.15868	0.137614	1.26187e-17	5.85258e-16
PSD2	158.846	-3.39004	0.411946	1.36026e-17	6.29253e-16
MGAT5B	308.429	3.27761	0.399501	1.66123e-17	7.66489e-16
AVD	521.085	-3.39064	0.413317	1.70245e-17	7.83479e-16
PKM	10332.9	-1.44538	0.173633	1.83131e-17	8.40611e-16
SCX	160.024	-4.1988	0.508722	1.90969e-17	8.74335e-16
TRAK1	393.775	-1.61488	0.194625	1.94104e-17	8.86409e-16
ATP6V1E1	697.532	1.11688	0.133402	1.95929e-17	8.92453e-16
P2RY10	82.0495	3.63966	0.441584	2.007e-17	9.09532e-16
BAG3	1004.83	-1.7398	0.210011	2.00258e-17	9.09532e-16
HOXD3	209.227	-1.69253	0.204162	2.08662e-17	9.43214e-16
KIAA1549	1306.7	-1.51733	0.182972	2.27908e-17	1.0276e-15
KLF10	1206.54	-1.28558	0.154424	2.30614e-17	1.03718e-15
DDEFL1	162.01	3.9563	0.482605	2.40788e-17	1.08021e-15
LOC107053780	369.758	-4.07299	0.501009	2.5708e-17	1.1504e-15
RSFR	1532.76	4.25321	0.522682	2.68806e-17	1.19986e-15
TGM3	1151.66	4.24285	0.521963	2.85374e-17	1.27063e-15
PAQR9	68.7488	2.7637	0.338223	3.0616e-17	1.35978e-15
EMID1	177.116	-2.78807	0.341264	3.20955e-17	1.42194e-15
WIPI1	2640.35	-1.36563	0.165148	3.30473e-17	1.46048e-15
COTL1	197.75	2.10631	0.257136	3.35538e-17	1.47554e-15
FRAS1	279.357	-2.43801	0.298455	3.35232e-17	1.47554e-15
BANP	279.596	-1.67288	0.203487	3.38674e-17	1.48201e-15
PLPP2	746.086	-1.74901	0.212753	3.38629e-17	1.48201e-15
MAPK11	204.988	3.7855	0.464802	3.41334e-17	1.48999e-15
FAM65B	218.158	2.71378	0.3329	3.49183e-17	1.52053e-15
GLIPR1L	155.403	3.23944	0.398405	3.68852e-17	1.60226e-15
SLC12A5	316.401	3.83537	0.473987	3.77862e-17	1.6374e-15
FBLN7	3150.24	-3.02998	0.373359	3.84346e-17	1.66145e-15
PRSS57	169.169	4.36505	0.536676	4.078e-17	1.75858e-15
PDK4	344.305	2.51764	0.309574	4.13368e-17	1.77828e-15
BAG2	249.747	-1.3054	0.157983	4.24084e-17	1.81999e-15
ASB1	523.084	-1.66567	0.203315	4.44391e-17	1.90255e-15
TWSG1	3826.2	-1.44074	0.17529	4.52428e-17	1.93231e-15
CD99L2	2930.54	-1.95165	0.239452	4.89238e-17	2.08453e-15
ERO1B	1315.13	-1.31803	0.16024	4.92176e-17	2.09204e-15
SLC4A2	1142.89	1.4015	0.170597	5.03587e-17	2.13545e-15
ISM1	1182.75	-2.96425	0.366541	5.10138e-17	2.15809e-15
KCTD12_1	503.172	2.2407	0.275873	5.15861e-17	2.17713e-15
ZHX1	1004.39	-1.39747	0.170343	5.4163e-17	2.28048e-15
DLX6	55.5831	4.66419	0.576483	5.84234e-17	2.45406e-15
SEMA3E	503.176	-3.59734	0.447027	6.24235e-17	2.61591e-15
SSPN	1830.29	-1.36435	0.166558	6.31491e-17	2.64011e-15
RAMP1	46.9309	2.78519	0.343327	6.38738e-17	2.66415e-15
ACSBG2	1416.2	-1.59703	0.196047	7.04564e-17	2.93184e-15
TNX	191.188	-4.12228	0.515233	7.67271e-17	3.18534e-15
FNDC3A	1615.51	-1.42731	0.175118	7.9889e-17	3.30889e-15
CAMP	1892.1	4.54896	0.569356	8.55075e-17	3.53338e-15
GALNT16	558.46	-2.66307	0.331436	8.71882e-17	3.59449e-15
CPNE9	157.331	3.10634	0.387127	9.09335e-17	3.73194e-15
P3H2	2211.41	-2.22834	0.276721	9.09411e-17	3.73194e-15
SLC16A9	232.269	-2.17606	0.270803	9.17439e-17	3.75623e-15
PRKCQ	86.752	1.96698	0.243286	9.60681e-17	3.92425e-15
SELENOU	104.028	2.72468	0.339845	1.00913e-16	4.11274e-15
2020-09-12	112.536	3.11316	0.387699	1.02047e-16	4.14946e-15
KIF21B	139.302	1.90978	0.236412	1.02655e-16	4.16465e-15
TLE1L	391.828	-2.3953	0.298612	1.04444e-16	4.22762e-15
LOC107051605	234.651	-1.85759	0.230241	1.07599e-16	4.34545e-15
AOAH	144.445	4.10047	0.511182	1.08914e-16	4.38858e-15
SPIK2	571.458	4.44526	0.557934	1.1286e-16	4.53733e-15
ARHGAP18	191.083	2.41461	0.301611	1.20279e-16	4.8247e-15
FES	272.905	2.92104	0.365004	1.21286e-16	4.85418e-15
IGFBP2	328.715	2.90223	0.363902	1.2231e-16	4.88418e-15
CYB5R3	2580.31	-1.31095	0.16156	1.23403e-16	4.9168e-15
DPYSL3	1787.85	-1.51884	0.187892	1.26272e-16	5.01986e-15
FAM13C	91.2375	-4.8406	0.606474	1.27225e-16	5.04648e-15
SELPLG	98.4249	3.32292	0.416378	1.32316e-16	5.23677e-15
PXYLP1	6186.84	-2.04573	0.255722	1.32906e-16	5.24846e-15
SEMA5A	227.281	2.33973	0.29295	1.37374e-16	5.4129e-15
NCF2	83.5244	3.20061	0.400073	1.39266e-16	5.47535e-15
CCDC169	44.1007	-3.03781	0.381041	1.43468e-16	5.62811e-15
LOC107053412	225.817	-2.42948	0.304596	1.43841e-16	5.63037e-15
SRGN	863.277	3.41705	0.429918	1.49775e-16	5.83794e-15
ITPKB	820.77	-1.62159	0.201291	1.498e-16	5.83794e-15
OAT	7221.79	-1.62233	0.201789	1.62316e-16	6.3119e-15
COL1A1	771523	-2.59882	0.326887	1.66776e-16	6.47119e-15
CAP2	579.465	-1.24817	0.154114	1.67217e-16	6.4742e-15
EMILIN2	418.59	-3.06279	0.385564	1.69845e-16	6.5617e-15
PI3	1277.17	3.95324	0.501126	2.00135e-16	7.71515e-15
C5H14orf79	137.972	-3.56696	0.448632	2.03463e-16	7.82651e-15
PHACTR3	62.6346	3.32886	0.420483	2.06057e-16	7.90921e-15
FAM26E	104.162	-2.8086	0.353405	2.16987e-16	8.31082e-15
LAMC2	135.659	-3.68903	0.46668	2.29361e-16	8.76591e-15
SLC11A1	103.19	2.74686	0.346741	2.46399e-16	9.39693e-15
SDPR	3250.09	-1.45037	0.181408	2.84848e-16	1.084e-14
LOXL3	11398.5	-3.01968	0.384467	2.9618e-16	1.12473e-14
CAMKK1	246.397	-2.53241	0.321428	3.16142e-16	1.19798e-14
PRDX6	1392.67	-1.62131	0.204129	3.25644e-16	1.23136e-14
CTSK	10116.6	1.82784	0.230418	3.30476e-16	1.24485e-14
FOXE1	46.7463	-4.10063	0.522368	3.30609e-16	1.24485e-14
ADCY7	147.841	2.38659	0.302363	3.54248e-16	1.33105e-14
APCDD1	310.373	2.15015	0.272441	3.58047e-16	1.34249e-14
BHLHE40	2892.31	-2.43045	0.309085	3.69407e-16	1.38217e-14
TEC	72.8614	2.66677	0.338991	3.77893e-16	1.41096e-14
PKD2	983.599	-1.77089	0.22386	4.01284e-16	1.49516e-14
FMNL1	269.996	2.64792	0.337251	4.04897e-16	1.50547e-14
RNF157	49.1959	3.51116	0.44579	4.39875e-16	1.63212e-14
ADIPOQ	1665.62	-2.79993	0.357928	4.48696e-16	1.66139e-14
BAIAP2L1	2039.75	-1.80803	0.228968	4.54793e-16	1.68047e-14
AASS	68.0873	2.19957	0.280064	4.812e-16	1.77436e-14
GDF10	894.596	-2.45062	0.31309	4.84315e-16	1.78216e-14
LYG2	1804.66	4.60708	0.592829	4.89309e-16	1.79682e-14
HOXA10	210.743	-2.20257	0.280977	4.97067e-16	1.82045e-14
HOXA11	122.002	-3.41752	0.43941	4.97788e-16	1.82045e-14
EHD3	2108.54	-1.11684	0.139965	5.01076e-16	1.82872e-14
PRG4	745.366	-6.49033	0.8387	6.06184e-16	2.2078e-14
DGKI	40.0466	5.18381	0.655621	6.11692e-16	2.22331e-14
LOC101747820	213.59	-3.24686	0.418834	6.18986e-16	2.24524e-14
PRAM1	102.802	3.95022	0.505966	6.53384e-16	2.3652e-14
LOC107056270	944.529	-2.32527	0.298156	6.69959e-16	2.42028e-14
COL24A1	146.301	3.29164	0.423568	7.39012e-16	2.66433e-14
TLR21	62.9071	2.94483	0.378468	7.50787e-16	2.70132e-14
HES1	208.422	-2.15756	0.27606	7.57468e-16	2.71986e-14
EVI2A	78.6961	3.1361	0.405156	7.88014e-16	2.82385e-14
LECT2	13170.7	4.51392	0.586715	8.83203e-16	3.1586e-14
RPS6KL1	131.489	-2.0132	0.257663	9.15679e-16	3.26819e-14
FAM109A	31.565	3.33022	0.425928	9.57207e-16	3.40957e-14
PKDCCA	2364.85	-2.06385	0.265707	1.00187e-15	3.56154e-14
IKBKE	230.116	2.47173	0.318888	1.01011e-15	3.58368e-14
CAMK1D	853.952	-1.84113	0.236263	1.01858e-15	3.60655e-14
ITGAD	615.601	2.04291	0.262925	1.0271e-15	3.62949e-14
C1QTNF6	1296.44	3.75972	0.489404	1.04355e-15	3.68032e-14
AvBD6	913.103	4.63647	0.603935	1.04617e-15	3.68228e-14
HIVEP3	521.62	1.56973	0.200689	1.06245e-15	3.73219e-14
NBL1	273.151	-2.75135	0.355724	1.10548e-15	3.8757e-14
RAC2	589.881	3.57238	0.46496	1.16549e-15	4.07808e-14
PLEK	192.629	2.70125	0.350099	1.20821e-15	4.21926e-14
AHCY	330.253	1.49838	0.191785	1.22431e-15	4.2671e-14
CD74	6282.64	2.53453	0.32781	1.23346e-15	4.29059e-14
LOC107049165	1124.73	-2.45954	0.319025	1.26561e-15	4.39385e-14
SASH3	148.361	2.9728	0.386672	1.42974e-15	4.95402e-14
PDE10A	146.343	-1.88685	0.243771	1.45093e-15	5.0177e-14
DUSP1	6840.85	-1.90223	0.246187	1.55199e-15	5.35679e-14
CCDC50	1276.63	-1.47592	0.189814	1.58361e-15	5.45535e-14
ALOX5	137.317	2.84668	0.371978	1.7151e-15	5.89689e-14
MAFF	279.454	-1.62266	0.209436	1.77642e-15	6.09597e-14
IRG1L	29.9997	-5.65336	0.718823	1.82667e-15	6.25636e-14
ARHGAP27	121.223	2.46704	0.321661	1.83798e-15	6.28299e-14
PKNOX2	471.308	-2.1766	0.283124	1.8558e-15	6.33176e-14
ASPA	343.112	-1.88368	0.244388	1.88504e-15	6.41923e-14
PAX1	1400.42	-1.49513	0.192865	1.91916e-15	6.52294e-14
FYB	271.176	3.09266	0.405262	1.925e-15	6.53034e-14
LOC107053421	48.8587	-7.07217	0.904499	1.94341e-15	6.58024e-14
GNB1L	283.538	-1.1753	0.150581	1.99476e-15	6.74129e-14
NCF4	52.0313	4.07151	0.531897	2.11661e-15	7.13955e-14
OSTM1	194.948	1.91079	0.248549	2.18185e-15	7.34569e-14
SOCS1L	222.742	-2.0682	0.270441	2.26303e-15	7.60463e-14
AvBD2	6376.18	4.5455	0.60021	2.28227e-15	7.64046e-14
PLOD1	9930.35	-1.82811	0.237913	2.282e-15	7.64046e-14
LOC107050724	136.18	2.83683	0.37164	2.31736e-15	7.74337e-14
SYK	105.19	3.552	0.465558	2.32323e-15	7.74846e-14
NOTUM	241.144	-2.21886	0.29096	2.42075e-15	8.05863e-14
NPTXR	436.479	-1.00246	0.128668	2.7679e-15	9.19707e-14
ADAMTS19	165.269	-3.55838	0.471383	2.79432e-15	9.26758e-14
CBX7	466.636	-1.65282	0.215436	2.81864e-15	9.33084e-14
GCH1	74.7632	-2.08856	0.273781	2.82645e-15	9.33935e-14
GPRIN3	152.783	2.54586	0.33563	2.97614e-15	9.81574e-14
MRPS6	856.175	1.89823	0.248364	3.12925e-15	1.03017e-13
SIGLEC15	77.0777	4.56234	0.602835	3.21453e-15	1.05629e-13
LOC415913	58.9638	4.21932	0.55411	3.27947e-15	1.07564e-13
OSR1	79.7196	-4.27551	0.5584	3.37678e-15	1.10552e-13
P2RY8	137.75	2.80726	0.370958	3.5198e-15	1.15023e-13
CMIP	348.773	1.86753	0.244707	3.61853e-15	1.18033e-13
SMOC2	1034.74	-2.00046	0.262916	3.66231e-15	1.19243e-13
STK10	499.58	1.92884	0.253384	3.8125e-15	1.23906e-13
TENM3	301.341	1.70167	0.222869	3.87591e-15	1.25738e-13
TMEM154	59.4594	3.72938	0.490536	3.92367e-15	1.27055e-13
DVL1	1160.38	-1.22307	0.158921	4.10345e-15	1.32636e-13
SBDS	735.007	-0.762382	0.0980813	4.17367e-15	1.34661e-13
RBM47	39.5156	3.51065	0.462947	4.2305e-15	1.36248e-13
SERPINB10B	2604.57	4.50417	0.602077	4.60846e-15	1.48153e-13
LOC420160	185.755	3.77364	0.501859	4.72344e-15	1.51576e-13
RNF208	109.265	2.1701	0.287074	4.87705e-15	1.56223e-13
LOC418667	72.4503	3.47749	0.463327	5.09402e-15	1.6288e-13
LOC112530439	106.482	-5.745	0.773067	5.13226e-15	1.63809e-13
SEMA4B	187.853	2.10091	0.277727	5.17787e-15	1.64839e-13
CLSTN3	685.026	-1.90609	0.251798	5.18438e-15	1.64839e-13
DPT	1349.87	-7.30546	0.988105	5.19229e-15	1.64839e-13
FAM210A	397.946	-1.47008	0.1929	5.50497e-15	1.74455e-13
SLC9A7	519.154	-1.97259	0.261136	5.55351e-15	1.7568e-13
FAM49A	307.899	2.14625	0.284657	5.63483e-15	1.77622e-13
UBL3	3043.08	-1.33241	0.174532	5.62636e-15	1.77622e-13
NFATC1	3922.1	-1.78557	0.236162	5.91595e-15	1.86154e-13
ARHGAP25	101.091	2.62463	0.349412	6.11319e-15	1.92021e-13
IL2RG	316.785	2.76412	0.369391	6.71956e-15	2.10696e-13
LPAR3	186.315	4.08231	0.548776	6.87567e-15	2.15212e-13
RTN1	476.062	-3.13833	0.420934	6.93178e-15	2.16588e-13
IRX5	191.029	1.61524	0.213035	7.19064e-15	2.24282e-13
S100A9	3431.87	4.47403	0.603832	7.67595e-15	2.39001e-13
LOC107051471	182.217	2.53141	0.338622	7.84956e-15	2.4398e-13
CLCN7	439.655	1.39916	0.184494	8.07413e-15	2.50523e-13
TRIM71	53.6515	4.13445	0.556744	8.19183e-15	2.53733e-13
SLC4A8	26.9884	3.80583	0.505648	8.26336e-15	2.55504e-13
LOC112530215	254.323	2.50392	0.335843	8.56885e-15	2.64491e-13
BMP2K	780.259	1.67386	0.222291	8.86582e-15	2.73184e-13
NCOA4	2579.7	1.13557	0.149248	8.92485e-15	2.74528e-13
CSTB	394.564	-0.860366	0.112283	9.54119e-15	2.9298e-13
APMAP	749.429	-0.878823	0.115019	1.00488e-14	3.08038e-13
PLEKHH1	85.9098	-2.25985	0.303501	1.01016e-14	3.09122e-13
STON2	106.479	3.23328	0.435678	1.01402e-14	3.09771e-13
LIPA	408.686	1.72096	0.229754	1.11565e-14	3.40234e-13
SPRED1	1048.72	-0.952875	0.125128	1.1197e-14	3.40885e-13
FBLN2	2058.12	-1.76153	0.235025	1.17447e-14	3.56952e-13
SNX8	2175.01	-1.75425	0.234454	1.2635e-14	3.83354e-13
GDF2	61.2008	-2.66613	0.359561	1.33746e-14	4.05104e-13
KLF3	761.056	-1.14752	0.152057	1.43454e-14	4.33772e-13
ALDH18A1	6405.64	-2.17704	0.293449	1.46072e-14	4.4094e-13
SEMA4D	254.539	-1.51588	0.202826	1.49387e-14	4.50184e-13
CD80	98.1888	2.99052	0.405559	1.49691e-14	4.50337e-13
MSTO1	330.55	-1.15073	0.152707	1.59056e-14	4.77704e-13
SLC39A13	2701.53	-1.12331	0.149019	1.59919e-14	4.79487e-13
LCP2	168.519	2.80211	0.380465	1.66545e-14	4.98517e-13
LOC422171	1693.63	-1.7476	0.235019	1.66925e-14	4.98816e-13
RUNX1T1	464.706	-1.37166	0.183103	1.68088e-14	5.01447e-13
THEMIS2	57.7316	3.49677	0.47205	1.71967e-14	5.12161e-13
AHNAK2	1234.45	-2.18043	0.295055	1.72961e-14	5.14264e-13
TPPNR1L	184.053	2.01969	0.272426	1.74602e-14	5.18276e-13
CLEC3B	13535.6	-1.91388	0.258413	1.77584e-14	5.26252e-13
DEGS2	23.2789	-4.25414	0.576238	1.81027e-14	5.35563e-13
CHRM4	52.9544	3.67472	0.503759	1.84376e-14	5.4368e-13
SMAD4	168.426	-1.66241	0.223234	1.84381e-14	5.4368e-13
SPTBB4L	1308.71	-1.84719	0.249334	1.88299e-14	5.54314e-13
SNED1	428.69	-1.50811	0.202366	1.94173e-14	5.70665e-13
SUSD3	80.1465	2.84037	0.386943	2.03804e-14	5.97982e-13
LOC776275	243.484	-1.35507	0.181729	2.20214e-14	6.45067e-13
TOM1L1	53.6966	-2.43241	0.331192	2.25141e-14	6.58418e-13
KCNG1	99.9105	-2.08443	0.281537	2.29586e-14	6.70315e-13
ABCA8	107.118	3.15192	0.432076	2.30366e-14	6.71493e-13
TYMS	175.741	1.75493	0.23739	2.38685e-14	6.94604e-13
DHTKD1	602.633	-1.54118	0.208055	2.58883e-14	7.52154e-13
PTPRC	662.243	2.97833	0.408674	2.64883e-14	7.67084e-13
RHOQ	163.62	-2.03447	0.277065	2.6476e-14	7.67084e-13
LOC420294	132.82	1.25519	0.168294	2.6588e-14	7.68723e-13
TLR4	106.576	3.03922	0.418704	2.75278e-14	7.94602e-13
C1QTNF3	4315.28	-2.57507	0.35344	2.84461e-14	8.19781e-13
LOC112531897	1132.36	-1.332	0.179265	2.85796e-14	8.22298e-13
TBX15	273.315	-2.44605	0.333959	2.90774e-14	8.35272e-13
HHEX	172.032	2.13275	0.29124	2.96266e-14	8.49677e-13
SETD6	259.085	-1.1658	0.156234	3.09521e-14	8.86265e-13
DDO	171.806	-1.77385	0.241066	3.1199e-14	8.91902e-13
NET1	1546.94	-1.42183	0.192241	3.15219e-14	8.99687e-13
LOC107054133	36.7056	5.25436	0.709892	3.21851e-14	9.17146e-13
LOC107052078	40.5685	-7.32898	1.01578	3.22737e-14	9.18202e-13
ALDOB	29.3207	3.8358	0.521785	3.45536e-14	9.81499e-13
IGSF3	770.204	2.54189	0.349637	3.46489e-14	9.82638e-13
SLC37A3	732.375	-0.904131	0.121133	3.70882e-14	1.05014e-12
LOC107054026	24.5813	-4.316	0.581054	3.74028e-14	1.05737e-12
INPP5D	396.517	2.14875	0.294852	3.85508e-14	1.0881e-12
AvBD4	234.133	4.30687	0.596317	3.94367e-14	1.11134e-12
SLC8A1	120	2.4686	0.340943	3.99164e-14	1.12308e-12
GULP1	937.085	-1.91331	0.262132	4.0115e-14	1.12689e-12
MGST2	83.8712	2.0081	0.274827	4.08231e-14	1.14497e-12
CAMK1G	47.2951	-2.3544	0.322702	4.22176e-14	1.18222e-12
NFIB	1613.81	-1.50156	0.204623	4.38679e-14	1.22651e-12
PLEKHN1	41.541	3.86751	0.533363	4.40973e-14	1.23099e-12
LOC101747455	846.168	4.10458	0.572088	4.52359e-14	1.2608e-12
DUSP4	59.0427	2.73259	0.378104	4.58253e-14	1.27523e-12
HOXC10	487.457	-2.01477	0.276839	4.59824e-14	1.27761e-12
LOC101752071	49.9999	2.90842	0.402236	4.69702e-14	1.30302e-12
ROBO1	153.336	2.09456	0.288545	4.82858e-14	1.33743e-12
WNT5A	801.472	-1.69018	0.231693	4.93516e-14	1.36483e-12
GFI1	66.6762	3.14323	0.433818	5.02791e-14	1.38833e-12
VPS37D	90.7509	-1.93315	0.264799	5.03839e-14	1.38907e-12
ROBO2	155.043	2.35543	0.326463	5.07724e-14	1.39761e-12
CCR2	156.627	2.7682	0.383903	5.10078e-14	1.40193e-12
GRIA1	38.0065	4.3099	0.595394	5.25085e-14	1.43762e-12
GAS2L1	235.178	-1.59659	0.218397	5.25486e-14	1.43762e-12
LOC101749175	149.392	-2.26131	0.312331	5.24221e-14	1.43762e-12
ADGRD1	296.314	4.58701	0.643274	5.59145e-14	1.52736e-12
DPYSL4	310.717	-3.384	0.471445	5.65408e-14	1.5421e-12
CATH1	875.77	4.43215	0.622086	5.90485e-14	1.60803e-12
MECR	215.685	2.04258	0.282227	6.02395e-14	1.63796e-12
TPPP	338.6	-3.2031	0.447748	6.04455e-14	1.64106e-12
ISLR2	41.9735	5.3932	0.748795	6.05729e-14	1.64202e-12
LTBP2	429.027	-1.88849	0.260417	6.16885e-14	1.66971e-12
FAM212A	158.016	-1.76246	0.243146	6.52589e-14	1.76367e-12
LOC107052904	39.6508	-7.28752	1.02627	6.59202e-14	1.77885e-12
TMEM268	53.5202	3.10941	0.43368	6.76344e-14	1.82234e-12
ST6GALNAC2L	88.5399	2.84934	0.397651	6.85939e-14	1.84541e-12
SELP	299.385	3.10372	0.433912	7.08029e-14	1.90196e-12
CRYM	202.698	1.22182	0.167021	7.55715e-14	2.027e-12
CST3	9469.65	-1.25913	0.172458	7.67744e-14	2.05617e-12
LRP4	1080.22	2.07293	0.288474	7.87105e-14	2.10485e-12
RASSF5	212.443	3.43145	0.481109	8.08257e-14	2.15818e-12
KPNA2	685.947	1.40924	0.193691	8.22277e-14	2.19233e-12
MDH1	831.039	1.61271	0.222744	8.4743e-14	2.25601e-12
SERPINB10A	122.082	3.71695	0.521555	8.75805e-14	2.3229e-12
LOC101750509	183.36	3.58126	0.503837	8.76469e-14	2.3229e-12
UBE2E2	146.079	-1.41041	0.193826	8.75417e-14	2.3229e-12
LOC107053576	181.105	-3.6966	0.521773	8.81121e-14	2.33176e-12
RIF1	270.888	1.60735	0.222241	8.87836e-14	2.34605e-12
LOC107052192	60.956	-3.01147	0.422195	9.11616e-14	2.40531e-12
SHTN1	150.107	3.93732	0.555193	9.17848e-14	2.41818e-12
DAPP1	156.753	1.95986	0.273053	9.80751e-14	2.58009e-12
TMEM65	609.75	-1.1192	0.153426	9.89812e-14	2.60008e-12
MLPH	36.2039	-2.80117	0.393142	1.06659e-13	2.79764e-12
STOM	450.963	2.37427	0.33308	1.1008e-13	2.88312e-12
ZNF365	405.119	-1.25431	0.172932	1.12106e-13	2.93188e-12
CHSY1	2325.49	-1.68635	0.234598	1.16238e-13	3.03548e-12
ACBD3	1504.18	-1.17339	0.161596	1.16877e-13	3.04769e-12
PPIF	125.364	1.9183	0.267692	1.18301e-13	3.08033e-12
CRY1	1005.86	-1.69915	0.236859	1.20697e-13	3.13813e-12
TM4SF19	43.5167	2.08212	0.291006	1.27926e-13	3.32123e-12
CR1L	259.192	1.35633	0.187702	1.28392e-13	3.32848e-12
MAML3	273.556	1.39017	0.192569	1.29311e-13	3.34743e-12
DPYSL2	3248.21	-1.57283	0.219086	1.31054e-13	3.38762e-12
RGMA	142.028	-2.08964	0.293412	1.42965e-13	3.69016e-12
LOC107054677	118.393	-1.60491	0.223692	1.43637e-13	3.70213e-12
PPARGC1B	41.3283	2.64589	0.372146	1.44479e-13	3.71845e-12
BLK	36.4565	2.79228	0.392769	1.44703e-13	3.71884e-12
GMIP	150.247	3.21749	0.455644	1.48018e-13	3.79855e-12
HOXB5	91.7208	-1.88447	0.263082	1.49787e-13	3.83844e-12
C2H8ORF46	34.7864	-6.20784	0.845872	1.50334e-13	3.84691e-12
GEM	860.445	-2.28342	0.322451	1.54775e-13	3.95488e-12
RHOG	86.384	2.07548	0.292243	1.5655e-13	3.99449e-12
DGKG	144.794	-1.77365	0.249142	1.58316e-13	4.03378e-12
PRORSD1P	1010.56	-0.99364	0.136853	1.58758e-13	4.03924e-12
MAGI1	351.196	-1.2519	0.173662	1.61163e-13	4.0946e-12
GLIPR2	628.526	-1.85373	0.260643	1.63342e-13	4.14404e-12
LOC771494	364.814	-2.60402	0.369573	1.65885e-13	4.20258e-12
TXNIP	1264.29	1.4988	0.209245	1.67891e-13	4.24736e-12
COL1A2	741095	-2.35687	0.319628	1.71595e-13	4.33489e-12
GLIS3	33.5529	-5.02834	0.701961	1.82833e-13	4.61227e-12
CHST13	2548.5	-1.61269	0.225822	1.86234e-13	4.6914e-12
ABCA9	65.8833	2.03183	0.287248	1.97603e-13	4.97077e-12
DYRK3	280.196	1.26742	0.176758	1.9914e-13	5.00237e-12
MATK	132.108	2.2955	0.325792	2.05921e-13	5.16543e-12
LPXN	108.284	2.50885	0.356252	2.06795e-13	5.18006e-12
NCF1	122.074	3.34477	0.475833	2.09337e-13	5.23637e-12
BDH1A	724.907	1.54707	0.217115	2.10275e-13	5.25246e-12
LOC426820	344.748	2.72895	0.3896	2.14977e-13	5.36239e-12
CRCBL	270.581	3.32856	0.476133	2.23952e-13	5.57064e-12
SHISA2	2636.51	-2.68316	0.383395	2.23645e-13	5.57064e-12
GALNT7	509.072	-1.00642	0.139683	2.25206e-13	5.59402e-12
ARL8A	672.573	-1.10277	0.153471	2.27039e-13	5.63171e-12
MEGF6L	53.1282	-1.99317	0.282264	2.29407e-13	5.68253e-12
LOC101749453	37.3563	-5.67225	0.801499	2.30833e-13	5.70992e-12
CASP18	51.0921	3.4273	0.489114	2.33265e-13	5.76207e-12
2020-09-02	435.627	1.94304	0.275672	2.40167e-13	5.92435e-12
CHRDL2	2233.73	-3.76585	0.543408	2.61799e-13	6.44901e-12
LOC100857932	307.19	-1.2599	0.176185	2.68764e-13	6.61144e-12
FAM114A1	2222.61	-1.27137	0.178304	2.71109e-13	6.65994e-12
FAM117B	477.992	-1.47904	0.208339	2.72757e-13	6.69119e-12
GCHFR	70.6097	3.40352	0.489694	2.75016e-13	6.73732e-12
PDGFRA	491.236	2.32097	0.331842	2.75782e-13	6.74682e-12
CTSS	506.919	2.3613	0.336976	2.77104e-13	6.76986e-12
CCPG1	3546.71	-1.43959	0.203257	2.77753e-13	6.77641e-12
RHOU	356.851	-2.31622	0.330598	2.79657e-13	6.81353e-12
EML1	556.586	-1.83339	0.2606	2.82086e-13	6.86333e-12
NR1D1	42.5903	-1.97126	0.278978	2.91512e-13	7.08297e-12
MYO1G	195.392	2.92898	0.420576	2.98904e-13	7.2527e-12
KIAA1522	134.699	-1.82136	0.2585	3.07531e-13	7.45187e-12
USP18	259.009	1.6017	0.226858	3.13916e-13	7.59625e-12
TPD52L1	50.4645	3.57699	0.513733	3.45707e-13	8.35419e-12
LOC107049666	103.916	2.16621	0.310248	3.48487e-13	8.40996e-12
LOC107055410	2891.18	-2.46956	0.355537	3.49148e-13	8.41452e-12
SYTL1	53.5471	2.11676	0.304028	3.7626e-13	9.05566e-12
KLF11	387.845	-1.3439	0.18959	3.84623e-13	9.24444e-12
HCLS1	312.249	2.55066	0.367357	3.85667e-13	9.25704e-12
FJX1	257.353	-2.16975	0.311748	3.90697e-13	9.36517e-12
LOXL2	3302.24	-2.26537	0.326264	4.02064e-13	9.62468e-12
SIGLEC1	302.644	3.30297	0.479541	4.1963e-13	1.00317e-11
ANKRD22	48.5808	4.21283	0.608209	4.79651e-13	1.14512e-11
PARVG	117.905	2.57359	0.372743	4.90158e-13	1.16864e-11
C6orf132	47.1522	-2.68005	0.390219	4.95635e-13	1.17854e-11
LOC101749568	85.4336	-3.29823	0.483254	4.95205e-13	1.17854e-11
YJEFN3	48.4355	-3.68479	0.534119	5.33679e-13	1.26731e-11
DGUOK	196.572	1.36039	0.193935	5.56272e-13	1.3192e-11
OSBPL5	2362.5	-1.47058	0.210393	5.83225e-13	1.38128e-11
PPP1R14C	155.834	2.22585	0.323172	5.94051e-13	1.40505e-11
PACSIN2	1910.91	-1.60507	0.230455	5.95607e-13	1.40686e-11
TMEM45BL	23.7424	4.19673	0.600977	6.00283e-13	1.41603e-11
HMCN1	757.467	-1.08427	0.153565	6.16667e-13	1.45276e-11
UBE2J1	575.161	-1.08494	0.153919	6.23167e-13	1.46613e-11
CXCR1	50.6305	3.37913	0.491209	6.29311e-13	1.47863e-11
DSE	823.619	-1.35642	0.193941	6.30745e-13	1.48005e-11
IGSF1L3	43.9589	3.16253	0.458658	6.33385e-13	1.48429e-11
GSTA2	153.577	1.32952	0.189696	6.38107e-13	1.49339e-11
SPOPL	1080.32	-1.25505	0.178985	6.4211e-13	1.50078e-11
MAL2	37.6821	-3.2183	0.469542	6.65659e-13	1.55379e-11
LOC419545	161.988	3.55515	0.520437	6.68667e-13	1.55876e-11
PTBP3	82.8585	2.09242	0.304448	6.84665e-13	1.59397e-11
GPR141	94.074	3.59968	0.526307	6.96472e-13	1.61934e-11
ARL8BL	88.507	2.54765	0.371402	6.97532e-13	1.61969e-11
BBS2	416.295	-1.53432	0.220629	7.09989e-13	1.64647e-11
P2RY6	61.176	2.27759	0.332382	7.14806e-13	1.65549e-11
ENPEP	62.7677	7.51201	1.06861	7.4741e-13	1.72875e-11
EPS8L2	2984.76	-1.65455	0.239036	7.75852e-13	1.79221e-11
SYT9	282.59	-1.38739	0.199506	8.10548e-13	1.86993e-11
LOC415641	6211.29	-0.949957	0.134702	8.11648e-13	1.87005e-11
CYTH4	132.105	3.38421	0.497582	8.46734e-13	1.94836e-11
LOC112532143	66.3035	-3.67891	0.539943	8.77872e-13	2.01741e-11
RCSD1	284.388	2.57284	0.377772	9.43034e-13	2.16436e-11
DUSP14	692.189	-1.53785	0.22237	9.44895e-13	2.16584e-11
SGPL1	489.945	0.900022	0.128058	9.54125e-13	2.18418e-11
CD1B	39.5645	2.73776	0.399669	9.64424e-13	2.20493e-11
HDC	145.104	3.51131	0.517095	9.76159e-13	2.2289e-11
TSPAN8	34.6163	5.17014	0.747596	9.97723e-13	2.27522e-11
EMB	981.726	3.01706	0.445523	1.0516e-12	2.39501e-11
NRK	1180.1	1.4854	0.215557	1.08381e-12	2.46522e-11
GFRA4	63.0526	4.13628	0.618732	1.17535e-12	2.67002e-11
LOC426456	71.2669	3.56322	0.524948	1.18812e-12	2.69558e-11
RUFY4	28.8946	2.93284	0.430046	1.19431e-12	2.7062e-11
PLXNA4	33.4341	4.33281	0.640539	1.20312e-12	2.71922e-11
ASXL3	46.9531	2.67911	0.397314	1.203e-12	2.71922e-11
RNASET2	586.496	1.09785	0.157811	1.21337e-12	2.73893e-11
CHRNA4	27.6708	4.40666	0.647049	1.28789e-12	2.90345e-11
SULT1B	36.7777	2.59175	0.38026	1.30199e-12	2.93154e-11
RNF217	1046.36	-1.88477	0.276643	1.32278e-12	2.97459e-11
RASSF6	31.3446	3.68808	0.544167	1.33837e-12	3.00585e-11
TANC2	333.162	1.8683	0.274146	1.35443e-12	3.03808e-11
MALL	86.5382	-2.59145	0.381692	1.3853e-12	3.10341e-11
FIGNL2	27.0345	5.36282	0.767334	1.55187e-12	3.47221e-11
SLC35B3	470.089	-1.45408	0.212182	1.57614e-12	3.52208e-11
B3GNT9	2544.49	-1.46026	0.213297	1.62811e-12	3.63366e-11
PLK1	256.007	1.52482	0.222966	1.63587e-12	3.64642e-11
CCT2	947.431	0.652995	0.0932978	1.66028e-12	3.69621e-11
BGLAP	1409.71	5.24938	0.790808	1.69456e-12	3.76751e-11
CD151	2397.72	-1.7923	0.26395	1.69654e-12	3.76751e-11
KIFC3	853.052	-1.1268	0.163201	1.73768e-12	3.85406e-11
RNF144B	736.414	-1.52056	0.223275	1.92103e-12	4.25542e-11
LOC101748987	70.9128	2.49869	0.371685	1.98513e-12	4.39194e-11
PRRX2	229.284	-1.86877	0.276112	2.03821e-12	4.50378e-11
SYNPO2	94.8279	2.77411	0.416083	2.12397e-12	4.68748e-11
ERLEC1	1450.16	-0.805162	0.115996	2.23049e-12	4.91646e-11
TRIL	61.1304	3.31678	0.500621	2.25428e-12	4.96276e-11
EGLN3	378.532	-2.93506	0.441556	2.34091e-12	5.1471e-11
GMSRAL	1155.84	1.48992	0.219345	2.36551e-12	5.19478e-11
SPRTN	508.979	-0.962871	0.140035	2.40023e-12	5.26454e-11
LTA4H	947.696	1.34883	0.198026	2.42183e-12	5.30538e-11
ARL4C	292.673	2.86606	0.431782	2.44419e-12	5.3478e-11
LOC107053084	135.16	1.815	0.269755	2.53093e-12	5.53079e-11
CLSTN1	571.537	-1.22996	0.180246	2.56713e-12	5.603e-11
PARVB	753.695	1.63375	0.242047	2.58301e-12	5.63077e-11
CYBRD1	2384.48	-1.21126	0.17763	2.68143e-12	5.83817e-11
CRIP2	877.502	-1.63891	0.243041	2.76305e-12	6.00854e-11
LOC112530523	267.385	-1.28598	0.188833	2.86781e-12	6.22874e-11
WBSCR27	298.964	-1.37383	0.20271	2.93101e-12	6.35825e-11
NMRAL1	249.934	-1.91897	0.286504	2.9359e-12	6.36112e-11
RCL1	231.824	0.943024	0.137388	3.04207e-12	6.58315e-11
FUT7	51.9318	3.1291	0.471062	3.08176e-12	6.66094e-11
IL1RAP	536.145	-1.25611	0.185238	3.14574e-12	6.79098e-11
PNAT3	61.3728	2.90221	0.439786	3.71297e-12	7.98681e-11
ATP8A1	126.09	2.84721	0.431496	3.71313e-12	7.98681e-11
SDF4	2083.08	-1.37871	0.204546	3.71165e-12	7.98681e-11
PINLYP	104.32	2.73344	0.414837	3.72585e-12	8.00452e-11
DPP4	76.2519	2.83177	0.428104	3.76498e-12	8.07884e-11
PDE1A	64.1142	-2.25954	0.33784	3.8321e-12	8.21296e-11
HOXB13	35.1848	6.11953	0.89108	3.90464e-12	8.35838e-11
SERPINB1	111.624	3.56002	0.541556	4.08272e-12	8.72908e-11
LAT2	93.0925	3.65127	0.557766	4.09422e-12	8.74318e-11
PDGFC	804.711	-1.10316	0.162807	4.19746e-12	8.9529e-11
SEC62	1677.78	-0.985083	0.144891	4.30932e-12	9.18051e-11
HHLA2	984.136	-1.66601	0.249756	4.34885e-12	9.25366e-11
CIITA	74.5053	2.91983	0.444474	4.44401e-12	9.44485e-11
LOC107049496	1229.09	-2.0699	0.313095	4.5658e-12	9.69213e-11
LOC101750757	61.5058	3.52718	0.540651	4.63925e-12	9.83632e-11
ISLR	1097.96	-1.66004	0.249555	5.02709e-12	1.0646e-10
PHEX	1660.29	6.06781	0.940132	5.19637e-12	1.09914e-10
LZTS1	26.8706	-2.97508	0.448471	5.2248e-12	1.10384e-10
TNFRSF1B	234.694	2.39334	0.365172	5.34763e-12	1.12845e-10
LRRC17	372.828	2.92827	0.449631	5.57083e-12	1.17416e-10
ADGRG3	232.623	3.94277	0.605868	5.58114e-12	1.17494e-10
SEMA7A	714.817	1.13526	0.168621	5.62052e-12	1.18184e-10
ADAM28	50.7381	3.16456	0.483737	5.66484e-12	1.18975e-10
RBPJL	367.376	3.93809	0.609704	5.79164e-12	1.21495e-10
LOC426155	73.1233	-1.88727	0.283962	5.82602e-12	1.22072e-10
KCND3	35.1065	3.42038	0.523349	5.95585e-12	1.24646e-10
ATP2B2	55.6275	3.30736	0.503354	5.99329e-12	1.25135e-10
CD244	139.892	2.92032	0.447386	5.98636e-12	1.25135e-10
LOC769510	117.861	-1.65478	0.250086	6.10291e-12	1.27275e-10
EYA2	39.8105	3.2752	0.501733	6.11827e-12	1.27446e-10
DBN1	140.017	-1.85594	0.281222	6.219e-12	1.29393e-10
EOMES	34.2019	2.70007	0.413262	6.72869e-12	1.39834e-10
CDH13	1160.51	-2.21246	0.338309	6.79437e-12	1.41035e-10
CCR5	74.0155	3.26053	0.500397	6.97515e-12	1.44619e-10
LOC112532104	22.0864	-5.14816	0.777422	7.15326e-12	1.47967e-10
LOC107051202	76.8303	-5.67633	0.881559	7.14992e-12	1.47967e-10
ICOS	21.6281	3.1338	0.475784	7.23692e-12	1.49524e-10
SGCD	821.426	-1.30577	0.196383	7.49399e-12	1.54656e-10
LOC101749404	196.222	-1.93732	0.294792	7.63284e-12	1.57339e-10
LDHA	10350.1	-1.29948	0.195327	7.7997e-12	1.60593e-10
FAM53B	520.72	-1.21414	0.182271	7.97132e-12	1.63937e-10
IL6R	79.8944	2.40642	0.369825	8.02315e-12	1.64812e-10
ANXA2	6391.92	-0.936115	0.139376	8.08065e-12	1.65802e-10
PTPRU	248.415	-1.97167	0.301477	8.11937e-12	1.66405e-10
IGHVL	134.657	2.41933	0.372124	8.37195e-12	1.71384e-10
TRPV4	3057.5	-1.85339	0.283447	8.8313e-12	1.8058e-10
RAB3C	50.1692	4.12589	0.63424	8.94104e-12	1.82615e-10
ADPRH	751.001	-0.740824	0.109878	9.00777e-12	1.83767e-10
BEST3	34.9421	6.67627	0.989253	9.58214e-12	1.95261e-10
NCAPH	226.592	1.18109	0.177737	9.67673e-12	1.96963e-10
ALOX5AP	102.691	2.99831	0.465571	9.74328e-12	1.98091e-10
RNASE6	115.674	3.29009	0.512499	9.89322e-12	2.0091e-10
HELLS	208.535	1.23896	0.187161	9.96761e-12	2.0219e-10
CCDC71L	445.715	-1.02247	0.153323	1.02371e-11	2.0742e-10
FBXL3	667.656	-1.07796	0.162263	1.07439e-11	2.17441e-10
TMEM45A	2943.85	-1.48162	0.225178	1.1724e-11	2.37008e-10
CSRP1	592.487	-0.899831	0.134949	1.17635e-11	2.37537e-10
SYAP1	685.048	-0.578666	0.0859699	1.21448e-11	2.44959e-10
NHSL2	272.306	1.9925	0.307609	1.2191e-11	2.45612e-10
RGS18	119.901	2.87741	0.448218	1.22878e-11	2.47284e-10
TESPA1	35.2226	3.5092	0.541369	1.2601e-11	2.533e-10
CYBB	285.41	3.13082	0.489252	1.26449e-11	2.53896e-10
CTSG	248.901	3.03644	0.474511	1.27662e-11	2.56044e-10
CD180	33.2108	3.66962	0.571272	1.31215e-11	2.62872e-10
GLRX3	392.18	0.945955	0.142399	1.31751e-11	2.63651e-10
JADE2	1156.4	-1.62485	0.249627	1.33841e-11	2.67532e-10
PFKP	2355.97	-1.04509	0.157809	1.34318e-11	2.68185e-10
ATP6AP1	1902.07	1.47519	0.226062	1.45905e-11	2.90993e-10
NANOS1	239.693	-2.02467	0.313842	1.46127e-11	2.9111e-10
ARHGDIB	754.439	2.28594	0.355517	1.47102e-11	2.92725e-10
ACSL5	78.8613	2.7575	0.430737	1.49914e-11	2.97988e-10
NT5M	227.269	1.30923	0.199789	1.5089e-11	2.99594e-10
TOP2A	1030.8	1.32188	0.201951	1.52479e-11	3.0241e-10
IRF5	107.633	1.71319	0.264831	1.5753e-11	3.12081e-10
GSTA3	55.543	2.44084	0.381821	1.64154e-11	3.24842e-10
ATP6V0C	2719.81	0.621797	0.0931885	1.65356e-11	3.26859e-10
TARP	227.539	3.4196	0.539542	1.67849e-11	3.31169e-10
AKR1A1	1153.76	-1.10687	0.168336	1.67909e-11	3.31169e-10
ZDHHC6	365.082	0.974156	0.14752	1.70427e-11	3.35763e-10
OXCT1	977.365	1.20669	0.184299	1.74305e-11	3.43024e-10
CD163	142.061	3.87661	0.613903	1.75478e-11	3.44952e-10
C1QC	114.587	2.83005	0.446031	1.75756e-11	3.45117e-10
INSC	63.2747	1.72916	0.268416	1.76949e-11	3.46695e-10
PDGFRL	1037.25	-1.58062	0.244081	1.76848e-11	3.46695e-10
DOK2	103.757	2.7015	0.423977	1.79053e-11	3.50433e-10
SLC2A6	35.0269	3.24063	0.506836	1.80794e-11	3.53451e-10
SPINT1	162.075	1.39604	0.214776	1.86116e-11	3.63456e-10
KLHL6	98.188	2.49819	0.3919	1.86722e-11	3.64241e-10
CSTA	305.02	3.46679	0.548988	1.92317e-11	3.74744e-10
PTPRM	386.193	-1.50352	0.232191	1.93768e-11	3.77159e-10
RIPK3	47.5375	3.62022	0.573808	1.96848e-11	3.82736e-10
TMEM61	48.1121	-2.31589	0.363125	2.00601e-11	3.89609e-10
RAB44	240.774	3.55137	0.562026	2.021e-11	3.92091e-10
LOC101751708	155.299	-1.91617	0.299415	2.06809e-11	4.00792e-10
KNG1	56.6851	3.40962	0.53851	2.07224e-11	4.01158e-10
XKR4	35.0141	-2.21419	0.345505	2.12407e-11	4.10746e-10
LOC101749962	33.8611	-2.97075	0.461764	2.13259e-11	4.11945e-10
NR2F1	95.5798	2.79395	0.442197	2.17213e-11	4.19129e-10
LOC107053290	50.4273	-3.18971	0.500698	2.18889e-11	4.21906e-10
PITX2	106.693	-2.83878	0.446097	2.27047e-11	4.37157e-10
CKB	2618.89	1.95592	0.306382	2.29007e-11	4.40455e-10
RNH1	1510.18	-1.11986	0.171706	2.33053e-11	4.47754e-10
MPP1	482.279	1.13325	0.173941	2.3681e-11	4.54482e-10
TMSB4X	6240.22	1.93055	0.300794	2.37953e-11	4.56184e-10
MAST3	196.894	2.0097	0.315599	2.39141e-11	4.57968e-10
PIGF	393.492	-1.06476	0.162978	2.41241e-11	4.61493e-10
NTN4L	75.0208	3.29633	0.52644	2.43962e-11	4.65699e-10
SLC24A3	72.2608	2.28823	0.361353	2.43904e-11	4.65699e-10
PLPPR4	19.4808	8.68149	2.74643	2.48504e-11	4.7386e-10
TCIRG1	666.131	1.51345	0.235201	2.55696e-11	4.87052e-10
SAMD8	627.424	-1.72753	0.27028	2.56425e-11	4.87919e-10
CARS	1158.99	-0.708726	0.107496	2.6294e-11	4.99783e-10
LOC112532893	119.494	-1.7996	0.281867	2.73243e-11	5.18813e-10
SLC25A3	2038.93	0.739979	0.112583	2.77638e-11	5.26596e-10
KIAA1161	86.5771	2.06796	0.324867	2.78873e-11	5.28376e-10
LOC107055056	25.8748	-3.10938	0.489629	2.79574e-11	5.29141e-10
SH3TC2	47.499	2.85799	0.453412	2.91783e-11	5.51076e-10
SCRN1	103.355	2.40496	0.381919	2.91506e-11	5.51076e-10
HEXA	1953.93	0.94908	0.145522	2.98074e-11	5.62361e-10
CTSC	1140.32	1.71778	0.269476	2.98813e-11	5.6316e-10
FAM234A	851.142	1.45566	0.226768	3.02293e-11	5.69116e-10
INTS6	584.519	-0.796421	0.121677	3.02947e-11	5.69744e-10
HCK	63.7143	3.40196	0.539764	3.14276e-11	5.90428e-10
CCND3	638.231	2.18453	0.346449	3.14839e-11	5.90862e-10
IQGAP2	421.884	2.82796	0.451704	3.17716e-11	5.95634e-10
C9ORF58	343.836	2.14824	0.340605	3.20023e-11	5.98698e-10
IL13RA1	927.326	-1.11363	0.172064	3.19713e-11	5.98698e-10
PTTG1	114.781	1.60403	0.251282	3.24692e-11	6.06795e-10
CALHM2	160.706	-1.50206	0.235397	3.36232e-11	6.27046e-10
GXYLT2	1374.52	-2.19612	0.349782	3.36048e-11	6.27046e-10
BCL2	563.706	-2.22056	0.352707	3.47075e-11	6.46591e-10
DOCK5	223.712	1.82573	0.288236	3.48245e-11	6.48092e-10
AUTS2	575.105	-1.58426	0.248574	3.52172e-11	6.54717e-10
MKI67	793.248	1.55174	0.243316	3.53932e-11	6.56693e-10
SYNC	177.773	-2.07623	0.32869	3.53972e-11	6.56693e-10
PLXDC1	307.16	2.23152	0.355776	3.55653e-11	6.59123e-10
HIVEP1	561.439	-0.938942	0.144609	3.59538e-11	6.65631e-10
SH3GL3	50.228	-2.00413	0.315709	3.61206e-11	6.68024e-10
TRPM2	35.4413	3.16193	0.508273	3.68051e-11	6.79978e-10
FBN2	242.785	-2.90774	0.466885	3.6978e-11	6.82464e-10
FAM181B	71.8326	-1.60532	0.252326	3.71927e-11	6.85716e-10
TGFBR2	1632.13	-1.35754	0.212161	3.76877e-11	6.94124e-10
BET1L	559.39	-0.964334	0.148971	4.06014e-11	7.47016e-10
FAM107B	400.916	1.65728	0.261395	4.07204e-11	7.48431e-10
ATP6V1H	407.428	0.764864	0.117248	4.08874e-11	7.50726e-10
TMEM255B	154.513	3.07522	0.497121	4.20885e-11	7.71984e-10
TNFAIP8L3	415.722	-1.72238	0.272527	4.3559e-11	7.98133e-10
ARHGAP19	200.91	1.83284	0.2906	4.4301e-11	8.10895e-10
LMCD1	426.912	-1.35713	0.212881	4.63287e-11	8.47141e-10
C1QA	126.878	2.47986	0.399302	4.669e-11	8.5287e-10
LOC100858460	23.4652	3.83316	0.610924	4.69221e-11	8.56233e-10
LOC101749196	36.0642	2.95679	0.474822	4.80817e-11	8.76495e-10
TNK2	615.627	-1.64339	0.260495	4.89793e-11	8.91944e-10
ATP6V0B	448.327	0.896612	0.13875	4.91329e-11	8.93119e-10
TBC1D10A	459.062	-0.940168	0.145667	4.91441e-11	8.93119e-10
LOC107055293	113.111	-2.5215	0.405977	4.93265e-11	8.9552e-10
SGK2	33.614	4.31986	0.698563	5.01766e-11	9.10025e-10
FAM134B	135.344	-1.83063	0.290646	5.34851e-11	9.69043e-10
2020-03-01	62.4659	2.82775	0.455889	5.37045e-11	9.7203e-10
CABIN1	693.3	-1.03369	0.161259	5.48401e-11	9.91576e-10
LIFR	285.479	2.10745	0.338396	5.59859e-11	1.01127e-09
SLC7A11	65.5737	-4.05307	0.659894	5.70422e-11	1.0293e-09
LOC107054925	34.2061	-3.234	0.523733	5.83534e-11	1.0519e-09
PREX2	163.304	-1.68946	0.268921	5.93865e-11	1.06944e-09
VRK1	199.434	1.48355	0.235466	5.98233e-11	1.07622e-09
LDLRAD3	334.151	-0.906144	0.141086	6.00888e-11	1.0799e-09
PCNX2	64.4573	2.07496	0.334166	6.03434e-11	1.08338e-09
LDHB	1327.23	1.49835	0.237744	6.13674e-11	1.10066e-09
LOC101749388	501.001	-1.15654	0.181587	6.15404e-11	1.10265e-09
PRKCB	307.672	1.59747	0.254222	6.27419e-11	1.12305e-09
LRRC25	36.2952	3.08311	0.498935	6.3809e-11	1.141e-09
PPP2R2C	132.133	4.00842	0.657302	6.58551e-11	1.17641e-09
ITGB5	2138.24	-1.14459	0.180095	6.64926e-11	1.18661e-09
CHST6	1951.09	-0.989961	0.154926	6.70263e-11	1.19493e-09
JUN	5621.45	-1.96519	0.31626	6.73607e-11	1.19969e-09
LOC101747958	221.624	-3.5889	0.591292	6.81304e-11	1.21219e-09
ITPR1	458.368	-1.38708	0.220043	6.84972e-11	1.2175e-09
ASL2	230.134	-1.41162	0.224565	7.1283e-11	1.26575e-09
CPLX2	49.2871	2.33254	0.378471	7.14779e-11	1.26795e-09
ZNF831	32.3486	3.82597	0.621524	7.43035e-11	1.31676e-09
PTPN7	73.9908	2.1606	0.347712	7.46552e-11	1.32168e-09
NFKBIZ	1402.88	-1.39447	0.222056	7.50131e-11	1.3267e-09
CEP104	460.6	-0.81448	0.127058	7.51647e-11	1.32806e-09
LGR4	2418.97	-1.49367	0.238555	7.72502e-11	1.36355e-09
ANXA8	178.724	-2.41142	0.392263	7.73766e-11	1.36443e-09
LHFPL3	35.0819	3.11031	0.508039	7.83556e-11	1.38033e-09
NDUFS7	226.032	1.37428	0.218735	7.95006e-11	1.39912e-09
PLEKHG7	20.7573	4.64124	0.734021	8.04933e-11	1.41519e-09
MBNL2	1872.9	-1.49535	0.239127	8.15146e-11	1.43173e-09
ATP6V1C1	534.921	0.649346	0.100916	8.27894e-11	1.45269e-09
ETV3	731.365	-0.869281	0.136181	8.31076e-11	1.45684e-09
JUP	598.364	-1.28832	0.204726	8.34392e-11	1.46121e-09
ASB13	148.196	-1.02419	0.161268	8.77313e-11	1.53487e-09
BID	214.473	1.44898	0.231603	8.96564e-11	1.56701e-09
PIK3AP1	103.835	1.87401	0.302152	9.15599e-11	1.59871e-09
ALDH3B1L2	112.916	1.57565	0.253158	9.41944e-11	1.6431e-09
XDH	95.2251	3.80993	0.630691	9.66671e-11	1.68458e-09
ACAP1L	95.8823	2.94089	0.482163	9.71427e-11	1.69121e-09
NDUFS3	304.122	0.924579	0.145719	9.92191e-11	1.72568e-09
FABP4	283.433	2.73509	0.450238	1.0294e-10	1.78864e-09
SLC16A3	2710.24	-2.34112	0.384353	1.04915e-10	1.82118e-09
CENPE	257.539	1.4447	0.232197	1.06762e-10	1.85144e-09
CACNA1I	104.491	-3.61961	0.602776	1.08447e-10	1.87884e-09
UXS1	1360.82	-0.920843	0.145471	1.08646e-10	1.88046e-09
JCHAIN	263.095	3.8326	0.636728	1.10897e-10	1.91755e-09
APBB1IP	442.677	1.71917	0.2786	1.11339e-10	1.92333e-09
TUBA3E	588.543	1.27852	0.204715	1.14021e-10	1.96584e-09
LOXL1	1936.13	-0.968267	0.153379	1.13968e-10	1.96584e-09
GGT5	532.614	2.44784	0.402693	1.15457e-10	1.98868e-09
ERO1A	529.455	-1.8844	0.307378	1.182e-10	2.03396e-09
PPP2R2B	549.167	-1.6599	0.268957	1.18483e-10	2.03686e-09
MBTPS1	1283.54	-0.882752	0.13957	1.19423e-10	2.05104e-09
KCNA2	111.524	-1.95778	0.319237	1.19765e-10	2.05493e-09
RAB40C	116.07	-1.23432	0.197267	1.20062e-10	2.05804e-09
RGCC	1301.81	-1.68488	0.273514	1.20783e-10	2.06841e-09
CYP4F11	21.1935	2.96791	0.485162	1.21592e-10	2.08027e-09
PRELP	21331.7	-1.9434	0.318363	1.22294e-10	2.09026e-09
LTC4SL	22.8147	3.52699	0.576577	1.23302e-10	2.10346e-09
C10orf128	79.0026	2.31381	0.379471	1.23273e-10	2.10346e-09
HMGB2	415.723	1.3187	0.211847	1.24239e-10	2.11741e-09
PIK3R5	162.929	2.27846	0.374682	1.26347e-10	2.15128e-09
FRMD6	789.665	-1.41997	0.229001	1.26572e-10	2.15305e-09
HSPG2	26932.2	-1.83063	0.299003	1.27361e-10	2.16442e-09
TESC	123.607	3.28567	0.54298	1.28761e-10	2.18611e-09
LOC107055361	150.445	1.92807	0.315509	1.31329e-10	2.22759e-09
LOC107054744	22.9978	3.21522	0.525887	1.32271e-10	2.24144e-09
MID2	288.342	-1.38125	0.2232	1.38592e-10	2.34632e-09
CYGB	54.7908	2.6666	0.442479	1.40007e-10	2.36802e-09
CAMSAP2	1366.22	-1.02799	0.164272	1.46244e-10	2.47116e-09
TPX2	686.658	1.39374	0.225453	1.47943e-10	2.4975e-09
PEX11B	216.699	-2.61527	0.434374	1.50252e-10	2.53409e-09
TBXAS1	91.5508	2.95039	0.490355	1.54192e-10	2.59807e-09
UQCRB	529.042	0.667502	0.105328	1.54383e-10	2.59882e-09
ILDR2	29.9262	2.39138	0.395565	1.54577e-10	2.59963e-09
LOC101749475	62.0303	-1.65263	0.270894	1.61024e-10	2.70551e-09
LOC101747873	56.8121	-3.09174	0.519779	1.63122e-10	2.73818e-09
GPC2	907.324	1.15671	0.186121	1.64396e-10	2.75696e-09
ADGRG5	36.1599	3.57148	0.591859	1.64604e-10	2.75785e-09
TMEM9B	765.697	-0.705209	0.111615	1.66703e-10	2.79039e-09
PDE8A	394.83	1.10716	0.17789	1.67624e-10	2.80055e-09
CTH	550.588	-1.33813	0.217063	1.67496e-10	2.80055e-09
LOC100857467	82.4631	3.10842	0.516631	1.6875e-10	2.81671e-09
LOC107050073	96.4176	-2.29351	0.378568	1.6973e-10	2.83042e-09
CD81	8120.22	-0.953047	0.152568	1.73337e-10	2.88787e-09
LOC425795	140.995	1.33811	0.216809	1.76625e-10	2.9399e-09
SYT17	88.1237	-2.37744	0.395884	1.80224e-10	2.997e-09
CRY2	1638.71	-1.12564	0.181452	1.80436e-10	2.99773e-09
CSRNP3	40.6429	2.5131	0.418048	1.82353e-10	3.02676e-09
2020-09-04	84.8351	2.09806	0.34695	1.82967e-10	3.03412e-09
FAM69C	70.1414	-2.02858	0.335051	1.83578e-10	3.04142e-09
ABCA1	66.1854	2.38545	0.397433	1.85937e-10	3.07764e-09
NLRP1L	110.954	1.45931	0.238573	1.86387e-10	3.08222e-09
FOLH1	115.714	-1.34901	0.219619	1.89882e-10	3.1371e-09
SMAD9	203.455	-1.32463	0.215129	1.92748e-10	3.1815e-09
MAP2K1	874.592	-0.799702	0.127555	1.93143e-10	3.18507e-09
SLC26A7	24.9242	4.20654	0.699062	1.96888e-10	3.24382e-09
SUCLG2	154.832	1.73533	0.285678	1.97943e-10	3.25819e-09
NR3C1	872.083	-0.778288	0.124167	2.00767e-10	3.30162e-09
ANPEP	840.966	-1.79426	0.29602	2.03948e-10	3.35085e-09
PLEKHA3	1138.83	-1.00325	0.161593	2.08601e-10	3.42413e-09
PGM2	403.27	0.9554	0.153633	2.13418e-10	3.49997e-09
TCF7	98.5242	2.26168	0.376664	2.13644e-10	3.50045e-09
CLIC4	8140.12	-1.34877	0.219971	2.13876e-10	3.50104e-09
ZCCHC14	854.144	-1.00869	0.162604	2.14118e-10	3.50178e-09
LOC107052301	37.5314	-3.45929	0.581142	2.16143e-10	3.53165e-09
ANKRD12	929.21	-1.39089	0.227333	2.17101e-10	3.54405e-09
FNDC3AL	4015.78	-1.09652	0.177733	2.17612e-10	3.54915e-09
IKZF1	228.417	2.61234	0.437251	2.18606e-10	3.55884e-09
COL8A1	10006	-3.26629	0.552539	2.18605e-10	3.55884e-09
LOC107055388	78.4446	2.41769	0.402765	2.21899e-10	3.60915e-09
LRG1	37.6725	3.94325	0.655395	2.23267e-10	3.62616e-09
LOC107054127	32.5971	-4.83514	0.811275	2.23352e-10	3.62616e-09
GABARAPL1	965.642	-0.932099	0.14994	2.24696e-10	3.64467e-09
DKK3	1210.47	-1.7768	0.293876	2.25121e-10	3.64822e-09
ST18	51.0325	3.92614	0.663348	2.26015e-10	3.65938e-09
VCAN	2136	-2.12526	0.354331	2.27333e-10	3.67739e-09
DHRS3	2036.01	-1.24682	0.203074	2.30246e-10	3.72113e-09
CCDC57	247.778	-2.60091	0.437364	2.41915e-10	3.90618e-09
SLC25A17	405.596	-1.20808	0.196692	2.44405e-10	3.9428e-09
DPP10	23.8731	3.30045	0.548647	2.52194e-10	4.06478e-09
SLC38A7	380.798	-1.22817	0.200331	2.53962e-10	4.08958e-09
TRABD2B	600.518	-1.61421	0.266506	2.5497e-10	4.10209e-09
GDF5	333.694	-3.13166	0.530749	2.56002e-10	4.11498e-09
TNFRSF11B	2592.37	-2.14453	0.359346	2.63509e-10	4.23182e-09
LOC101750687	2710.73	-1.31927	0.216378	2.63983e-10	4.23561e-09
TNFRSF18	66.9618	1.91186	0.318041	2.66092e-10	4.26561e-09
BIN2	189.125	3.10209	0.524127	2.66447e-10	4.26747e-09
GSTA4L	315.828	1.86914	0.311095	2.73132e-10	4.3706e-09
FAM13AL	117.689	-2.56422	0.431504	2.79763e-10	4.47269e-09
COL15A1	13016.8	-2.12784	0.357093	2.85317e-10	4.55739e-09
PASD1	159.735	-2.0783	0.348137	2.85933e-10	4.56314e-09
PNAT10	28.4529	2.39329	0.39923	3.00115e-10	4.78518e-09
LOC101748032	67.0428	3.85109	0.650801	3.08603e-10	4.91612e-09
LOC101750098	41.9204	-2.78332	0.466989	3.10737e-10	4.94569e-09
OSMR	1402.4	-1.18817	0.194828	3.15671e-10	5.01974e-09
STK32C	318.173	-3.10337	0.528651	3.17559e-10	5.04525e-09
UHRF1	396.529	1.34778	0.222045	3.19275e-10	5.068e-09
PTAFR	86.4803	2.69618	0.456788	3.26251e-10	5.17411e-09
PPP4R2	2539.43	-1.22264	0.20109	3.42743e-10	5.43082e-09
KIF15	356.144	1.64284	0.27381	3.44338e-10	5.45126e-09
TOR1AIP1	386.446	0.744469	0.120263	3.49399e-10	5.52646e-09
CUEDC1	492.677	-0.837195	0.13586	3.54081e-10	5.59555e-09
PHF2	560.135	-0.841079	0.136496	3.5991e-10	5.68261e-09
GAB3	267.385	2.08314	0.351341	3.64184e-10	5.74501e-09
KIF4A	421.566	1.36453	0.225778	3.65069e-10	5.75387e-09
HOXA9	364.281	-0.977874	0.159475	3.71376e-10	5.84811e-09
RASGRP1	69.1261	2.37678	0.403158	3.73351e-10	5.87401e-09
SPC25	186.53	1.25048	0.206331	3.76045e-10	5.91117e-09
CNN3	3000.98	-0.854825	0.139437	3.82925e-10	6.01175e-09
RARB	367.865	-1.20273	0.198093	3.83118e-10	6.01175e-09
ATF4	7352.26	-0.873353	0.142192	3.87344e-10	6.0727e-09
LRFN5	142.814	-1.93571	0.325632	3.88804e-10	6.09024e-09
MAPKAPK3	247.73	-1.17509	0.19377	3.91635e-10	6.1292e-09
NUCB2	4228.16	-0.890581	0.145206	3.96154e-10	6.19447e-09
PDCD4	1561.03	1.04954	0.172083	3.97827e-10	6.21518e-09
RASGEF1A	137.843	1.58035	0.264169	4.00458e-10	6.2508e-09
SBSPON	41.7007	3.66929	0.631092	4.0083e-10	6.25112e-09
RADIL	1009.26	-2.10634	0.35665	4.01189e-10	6.25125e-09
R3HCC1	1158.12	-1.4992	0.250164	4.16868e-10	6.48988e-09
EIF5A2	1816.83	0.626588	0.101347	4.28217e-10	6.66074e-09
CASK	1535.34	-1.45593	0.242886	4.31539e-10	6.70655e-09
ADARB1	163.788	-1.05667	0.174318	4.68177e-10	7.26961e-09
FAM81A	114.579	-2.35381	0.403317	4.9575e-10	7.69103e-09
LGI1	144.195	-1.72829	0.290977	5.0604e-10	7.84384e-09
SH2D1B	42.0306	2.74786	0.469284	5.08285e-10	7.87179e-09
LOC112530337	326.726	-1.29575	0.215925	5.08954e-10	7.8753e-09
FNDC5	29.801	2.71139	0.465291	5.13597e-10	7.94024e-09
ZNFX1	491.033	1.75257	0.296134	5.1739e-10	7.98502e-09
RSPO2	22.6846	-3.92749	0.673493	5.17076e-10	7.98502e-09
IGBP1L	133.985	1.96573	0.333853	5.22608e-10	8.05858e-09
ATL1	672.115	-1.10221	0.182431	5.30519e-10	8.17348e-09
CTSA	993.772	1.18781	0.197351	5.36054e-10	8.25162e-09
P4HA2	5371.65	-1.84567	0.313475	5.37951e-10	8.27367e-09
PEBP1	344.398	1.20411	0.200326	5.48103e-10	8.42253e-09
SOCS1	112.43	-1.34528	0.224683	5.5375e-10	8.49464e-09
LHFP	420.878	-1.41016	0.236201	5.53692e-10	8.49464e-09
IL15	232.912	1.74497	0.295742	5.56653e-10	8.52449e-09
CARD9	136.536	1.68724	0.284892	5.56531e-10	8.52449e-09
ERCC6L	83.0317	1.50627	0.253497	5.58952e-10	8.55235e-09
LOC107054402	32.5337	3.94514	0.677166	5.65372e-10	8.64316e-09
LRRC4C	19.9693	4.28043	0.725659	5.71319e-10	8.72659e-09
MFNG	38.3425	2.36413	0.405729	5.76554e-10	8.79899e-09
C3	160.193	3.07653	0.533067	5.78401e-10	8.81963e-09
2020-03-02	146.176	-0.887622	0.146223	5.79299e-10	8.82577e-09
PDZD7	178.023	-1.40178	0.234773	5.85909e-10	8.91884e-09
BANK1	20.5925	2.69304	0.456987	5.88605e-10	8.94459e-09
CTSD	1297.64	0.926453	0.152758	5.88149e-10	8.94459e-09
ATP6V1C2	238.802	3.39752	0.590501	5.94451e-10	9.02572e-09
RAB37	69.5486	3.39124	0.583914	6.06445e-10	9.19999e-09
MMR1L4	91.2138	3.28022	0.570302	6.17178e-10	9.35485e-09
LINGO2	41.2581	-3.57742	0.627395	6.26337e-10	9.48559e-09
GNE	1171.38	-1.24431	0.208324	6.36874e-10	9.6288e-09
LOC112532082	97.1601	-2.12766	0.364104	6.36761e-10	9.6288e-09
CYP1C1	48.6689	4.07545	0.710554	6.3913e-10	9.65471e-09
CTSH	1198.92	0.945705	0.15642	6.47119e-10	9.76711e-09
GPI	4692.98	-1.12	0.186848	6.74405e-10	1.01703e-08
CECR2	37.9922	3.0339	0.524129	6.86399e-10	1.03424e-08
SFXN3	545.245	-1.12854	0.188254	6.90701e-10	1.03985e-08
PAK6	22.8234	-3.78054	0.647696	6.98076e-10	1.05006e-08
CNN2	310.255	2.16461	0.37217	6.99307e-10	1.05103e-08
SH3BP1	55.201	2.38754	0.411022	7.05176e-10	1.05895e-08
PPFIBP2	661.894	-1.02844	0.171307	7.11567e-10	1.06765e-08
LOC112530446	37.4758	-6.08388	1.05521	7.13786e-10	1.07008e-08
TWIST2	89.969	-2.17096	0.37308	7.20454e-10	1.07917e-08
MOCOS	38.7571	1.76121	0.299772	7.22183e-10	1.08085e-08
AURKA	132.728	1.5389	0.260864	7.51649e-10	1.124e-08
CRLS1	472.535	-0.740025	0.122095	7.76171e-10	1.1597e-08
RGS6	175.333	-1.76957	0.302947	7.78444e-10	1.16212e-08
LIPG	817.659	-2.79814	0.488368	7.79148e-10	1.1622e-08
VSIG4	325.574	2.30202	0.398494	7.84685e-10	1.16948e-08
LOC107052869	21.4202	-2.29551	0.395141	7.88733e-10	1.17453e-08
FAM177A1	1109.87	-1.0713	0.179279	8.09962e-10	1.20513e-08
ALKBH5	307.436	-1.04618	0.175169	8.15668e-10	1.21261e-08
MATN4	16702.3	4.28434	0.75693	8.3452e-10	1.2396e-08
KLHL26	122.471	-1.08075	0.181037	8.47876e-10	1.25839e-08
PICALM	1474.5	-0.906801	0.151034	8.67471e-10	1.2864e-08
MYCBPAP	1168.16	-0.892173	0.148594	8.91631e-10	1.32113e-08
RAB30	714.023	-1.30767	0.221409	9.07297e-10	1.34211e-08
EMILIN3	32.707	-3.12093	0.545096	9.07208e-10	1.34211e-08
CXCL12	1652.78	2.76421	0.483927	9.18558e-10	1.35764e-08
SYNE2	675.036	-1.01113	0.169395	9.36132e-10	1.38246e-08
TNFRSF19	275.943	3.36677	0.594193	9.52382e-10	1.4053e-08
MINA	160.092	0.892325	0.148906	9.57546e-10	1.41175e-08
NPHP3	580.451	-1.02437	0.172064	9.8683e-10	1.45372e-08
CAPN3	64.5524	2.17646	0.37813	9.9239e-10	1.4607e-08
CEP170B	969.435	-1.04077	0.175035	1.01254e-09	1.48912e-08
PLCXD1	60.1629	2.55394	0.447204	1.01351e-09	1.48932e-08
F8	210.452	3.13761	0.553486	1.03124e-09	1.51413e-08
RECK	1355.02	-1.00286	0.16864	1.06982e-09	1.56948e-08
CKAP4	12186.1	-1.15872	0.19538	1.07848e-09	1.58088e-08
TMEM229B	205.427	1.65187	0.284018	1.1044e-09	1.61754e-08
KIF13B	941.48	-0.897997	0.150491	1.10714e-09	1.62023e-08
OLFM3	468.285	-1.21275	0.205635	1.11017e-09	1.62333e-08
DBI	328.111	0.961384	0.1614	1.11943e-09	1.63552e-08
PDCD1	58.315	3.22309	0.570224	1.13397e-09	1.65542e-08
CD5	31.5654	2.3623	0.408649	1.15214e-09	1.68056e-08
THBS2	3176.07	-1.69225	0.291556	1.17167e-09	1.70764e-08
SERTM1	100.929	3.31791	0.584358	1.19691e-09	1.74301e-08
ATG14	219.639	-1.00908	0.170284	1.21809e-09	1.77241e-08
FBP1	241.985	3.06991	0.542993	1.2272e-09	1.78419e-08
FAM83G	26.6444	-3.26572	0.579888	1.22882e-09	1.78509e-08
TMSB15B	164.423	2.02091	0.353158	1.24306e-09	1.80431e-08
C3H8ORF80	61.4345	3.0198	0.531926	1.24537e-09	1.8062e-08
HPSE2	32.8657	2.03849	0.353965	1.2632e-09	1.83056e-08
GPR65	92.9442	2.46876	0.43484	1.27599e-09	1.8476e-08
LZTR1	598.54	-0.646747	0.107781	1.28538e-09	1.85968e-08
SPAG5	368.448	1.19447	0.203476	1.31595e-09	1.90236e-08
HLF	331.004	-1.58904	0.274399	1.33351e-09	1.92619e-08
LOC107055414	28.1335	-2.55482	0.449087	1.35622e-09	1.9574e-08
PRKCA	4641.01	-1.33887	0.230424	1.38978e-09	2.00421e-08
FPGS	374.497	-1.06945	0.181443	1.39863e-09	2.01534e-08
FOXC1	596.944	-1.51029	0.260808	1.43646e-09	2.06818e-08
GK	64.6066	2.29496	0.403774	1.44744e-09	2.0823e-08
GNG2	201.89	1.44735	0.249448	1.46023e-09	2.09901e-08
SVEP1	247.007	3.00353	0.534973	1.48279e-09	2.12972e-08
ATG4C	300.262	-0.819341	0.138012	1.51006e-09	2.16714e-08
FAM69B	85.4802	-1.41307	0.2438	1.51853e-09	2.17753e-08
PLG	32.1002	3.49091	0.614876	1.53591e-09	2.20069e-08
TNFRSF1A	506.338	-0.753741	0.126889	1.58483e-09	2.26714e-08
SLC38A3	4003.34	-1.87999	0.329607	1.58425e-09	2.26714e-08
PGR	60.4636	2.78133	0.495325	1.63255e-09	2.33165e-08
PPP1R16B	107.797	2.06664	0.363167	1.63201e-09	2.33165e-08
PCDHGA2L	22.638	-2.70618	0.481866	1.65653e-09	2.364e-08
LOC107052240	240.733	-1.63584	0.285134	1.70659e-09	2.43349e-08
PLCG2	135.326	2.34729	0.416761	1.71871e-09	2.44882e-08
DBNDD2	236.323	-1.60326	0.27913	1.7291e-09	2.46165e-08
BTK	203.544	2.69373	0.479689	1.77139e-09	2.51985e-08
TM9SF3	4272.5	-0.938355	0.159598	1.77482e-09	2.52271e-08
FKBP10	5499.46	-1.71906	0.300939	1.78385e-09	2.53352e-08
DYNLT3	1062.82	-0.90816	0.154254	1.79706e-09	2.55025e-08
GPR174	35.4825	2.3674	0.417976	1.81486e-09	2.57346e-08
SV2C	42.2787	4.53209	0.810308	1.81919e-09	2.57755e-08
BDH1B	98.145	1.51954	0.264272	1.83552e-09	2.59861e-08
PDXK	479.408	1.3995	0.242569	1.84663e-09	2.61227e-08
CXXC5	247.732	-1.15518	0.198762	1.86199e-09	2.63191e-08
FKBP1B	54.4307	2.27809	0.402702	1.86649e-09	2.63618e-08
HOXB6	80.5538	-1.57361	0.273707	1.872e-09	2.64187e-08
ITIH6	1147.66	-1.71771	0.30134	1.8892e-09	2.66403e-08
SIX2	518.313	-2.21798	0.393711	1.90582e-09	2.68534e-08
IRF8	609.754	1.1887	0.204729	1.91733e-09	2.69942e-08
LYPD6B	19.9984	4.32361	0.757016	1.92367e-09	2.7062e-08
CYTIP	83.8549	1.61799	0.282947	1.9438e-09	2.73237e-08
FGFRL1	3330.14	-1.48875	0.259467	1.95602e-09	2.74738e-08
TMC7	72.3982	2.66492	0.476542	1.97861e-09	2.77692e-08
VIPR1	18.7998	5.19836	0.881576	1.98908e-09	2.78941e-08
HRH3L	35.01	2.9534	0.52433	2.00106e-09	2.80401e-08
NDNF	3657.32	-1.50728	0.263308	2.04646e-09	2.86537e-08
CDC42BPA	1415.63	-0.904123	0.154204	2.0615e-09	2.88416e-08
ATF3	829.792	-2.22827	0.397133	2.09558e-09	2.92953e-08
CYFIP2	562.596	1.36313	0.236959	2.13083e-09	2.97415e-08
UNC50	393.139	-0.727516	0.12315	2.13004e-09	2.97415e-08
KLHL21	415.887	-0.896001	0.152862	2.13936e-09	2.98138e-08
TLE2L	94.955	-1.19564	0.207011	2.13795e-09	2.98138e-08
AKAP9	1944.31	-1.22014	0.211343	2.14184e-09	2.98249e-08
AvBD1	5240.58	4.46214	0.812845	2.16584e-09	3.01357e-08
LOC101751902	22.7464	3.56523	0.630874	2.33009e-09	3.23957e-08
SERPINF2	1600.32	-1.21102	0.2101	2.37054e-09	3.29324e-08
ADRB2	43.3007	2.00455	0.356076	2.39575e-09	3.32567e-08
LOC107052924	408.355	-1.82478	0.323117	2.44549e-09	3.39207e-08
LOC100858647	41.2241	3.28042	0.59347	2.46903e-09	3.42206e-08
CD79B	42.9733	1.86848	0.329531	2.47152e-09	3.42284e-08
CCNI2	123.113	1.52743	0.268079	2.51036e-09	3.47394e-08
DNAJC3	3082.58	-0.753722	0.128471	2.51778e-09	3.48149e-08
CHUK	926.266	-0.902807	0.154928	2.54141e-09	3.51145e-08
FYTTD1L	350.142	-1.19376	0.20707	2.56147e-09	3.53641e-08
HDAC9	824.392	-1.16009	0.201358	2.60598e-09	3.59508e-08
IRX3	59.1806	1.51119	0.265378	2.61204e-09	3.60065e-08
JMJD7	92.9372	-1.37167	0.240505	2.65307e-09	3.65439e-08
PAMR1	513.127	-1.9071	0.339695	2.66262e-09	3.6647e-08
NUGGC	43.4331	3.07577	0.555389	2.67725e-09	3.68199e-08
ADAM19	36.2047	3.27136	0.586442	2.77811e-09	3.81776e-08
STX18	501.224	-0.618896	0.105405	2.83198e-09	3.88878e-08
LPAR2	346.404	-1.05489	0.182741	2.89964e-09	3.97862e-08
C1QTNF2	31.6588	-3.08021	0.550135	2.91317e-09	3.99411e-08
CD300LG	85.0981	2.18502	0.39115	2.94563e-09	4.03551e-08
GAS6	112.076	2.34776	0.423975	3.04481e-09	4.16725e-08
TMCO3	616.633	-1.30304	0.228621	3.04647e-09	4.16725e-08
LOC427369	21.8764	2.65431	0.477307	3.10695e-09	4.24672e-08
SORBS2	97.0511	2.69174	0.489828	3.16302e-09	4.32004e-08
RALGPS2	220.549	1.55039	0.274406	3.19305e-09	4.35772e-08
NT5DC1	243.772	1.32475	0.232611	3.211e-09	4.37885e-08
BCAT1	3961.32	-1.23528	0.216528	3.23732e-09	4.41138e-08
PYCR1	2418.83	-1.52701	0.270774	3.2515e-09	4.42731e-08
BCL2L14	22.7438	3.40174	0.612005	3.27212e-09	4.45198e-08
NUSAP1	415.849	1.06618	0.185585	3.27756e-09	4.45598e-08
LOC107050199	528.917	-1.14944	0.200865	3.32881e-09	4.5222e-08
SGCB	563.148	-1.3425	0.236587	3.35611e-09	4.55582e-08
VIM	15553.5	-1.26411	0.222143	3.38207e-09	4.58756e-08
MBP	151.963	2.49133	0.45341	3.47643e-09	4.70839e-08
KIF2C	175.329	1.23487	0.217073	3.47448e-09	4.70839e-08
RAPH1	2610.56	-1.15972	0.20314	3.51896e-09	4.75875e-08
CSGALNACT2	768.825	-1.21158	0.212648	3.51659e-09	4.75875e-08
C26H1orf116	31.8186	2.8983	0.527071	3.52378e-09	4.76165e-08
CCDC125	45.955	2.88194	0.526423	3.52933e-09	4.76553e-08
LMINA	112.025	-0.961507	0.167139	3.5577e-09	4.80021e-08
FAM110D	315.7	0.907509	0.157153	3.66036e-09	4.93498e-08
FAM19A5	258.996	-0.957607	0.166473	3.78543e-09	5.09974e-08
PRCP	412.985	1.31268	0.231984	3.81907e-09	5.14116e-08
CYP3A4	55.7837	1.72672	0.309714	3.96965e-09	5.33983e-08
ANGPTL4	153.75	-2.57855	0.472532	3.98238e-09	5.35292e-08
ESYT2	2065.8	-1.28947	0.227256	3.99748e-09	5.36916e-08
WDR86	43.0873	1.88977	0.338495	4.02466e-09	5.40138e-08
SLC35E4	86.203	-1.58151	0.283003	4.02753e-09	5.40138e-08
RGS11	26.3379	3.05064	0.555212	4.19267e-09	5.61862e-08
C1QB	106.173	2.52949	0.463257	4.22481e-09	5.65744e-08
RASSF2	402.46	2.12945	0.38716	4.2692e-09	5.71258e-08
ENAH	982.266	0.760312	0.131647	4.32745e-09	5.78618e-08
NXPH3	36.997	3.06083	0.562183	4.34448e-09	5.80459e-08
PLA2G10	223.332	1.67823	0.301407	4.37912e-09	5.84649e-08
LOC770881	24.9219	3.62468	0.662582	4.45759e-09	5.94679e-08
EFCAB14	1045.98	-1.2387	0.219466	4.52455e-09	6.0316e-08
RRM2	482.974	1.18695	0.209851	4.6772e-09	6.23044e-08
NFAM1	71.7645	1.84823	0.334285	4.71211e-09	6.27224e-08
NAAA	137.584	1.19555	0.211088	4.81291e-09	6.40163e-08
MSLNL	31.0419	3.29873	0.606286	4.91164e-09	6.52809e-08
NUDT4	995.589	0.834147	0.145434	4.94605e-09	6.5652e-08
DDR2	2331.79	-1.344	0.239589	4.94694e-09	6.5652e-08
GSTK1	288.803	0.79512	0.138335	5.19042e-09	6.8832e-08
SERPINE2	15059	-1.04999	0.184493	5.2216e-09	6.91939e-08
BLEC1	25.4206	2.91005	0.537772	5.22618e-09	6.92032e-08
CCNB2	321.817	1.05438	0.186096	5.23964e-09	6.93298e-08
MAPK12	151.3	1.85774	0.337357	5.25668e-09	6.95036e-08
MID1	49.9287	1.90791	0.348116	5.34224e-09	7.05302e-08
SIRT5	365.816	-1.3093	0.233599	5.34019e-09	7.05302e-08
PLA1A	32.1026	2.52604	0.467291	5.42509e-09	7.1571e-08
DPH7	541.717	-0.745558	0.129827	5.4485e-09	7.18266e-08
EXTL3	599.272	-0.748488	0.130463	5.53183e-09	7.28712e-08
SAR1B	1436.73	-0.603634	0.104773	5.63999e-09	7.42411e-08
GCNA	96.0311	1.58876	0.287164	5.72737e-09	7.53357e-08
STXBP4	157.029	1.82716	0.332611	5.73339e-09	7.53591e-08
NONO	1169.88	0.719034	0.125289	5.75123e-09	7.5538e-08
GPC3	226.733	3.60908	0.677199	5.77928e-09	7.57945e-08
GRAMD3	482.396	-1.16326	0.206959	5.77721e-09	7.57945e-08
TMEM132D	25.5603	2.65432	0.489622	5.80695e-09	7.61014e-08
SOBP	928.014	-1.71441	0.311373	5.82156e-09	7.62368e-08
TMEM150A	813.239	-1.3319	0.238349	5.83456e-09	7.63509e-08
LOC112531769	31.4666	-2.62154	0.48518	5.9133e-09	7.73244e-08
HECTD2	720.751	-1.70562	0.310126	6.0531e-09	7.90945e-08
EPHA3	421.925	2.82736	0.526179	6.06555e-09	7.91989e-08
ZNF804B	18.6923	3.47005	0.634765	6.09701e-09	7.95514e-08
MTHFD2	724.718	-1.34517	0.2416	6.10644e-09	7.96162e-08
NPL	65.3685	2.41391	0.446664	6.17088e-09	8.03387e-08
KLF9	157.346	-1.47647	0.266396	6.16999e-09	8.03387e-08
SLC9A3R1	242.567	1.57742	0.285707	6.32475e-09	8.22384e-08
GSN	3825.11	-0.689739	0.120421	6.32603e-09	8.22384e-08
UGT8	30.2641	2.94744	0.550536	6.47455e-09	8.41078e-08
SMAP2	401.912	1.37665	0.247697	6.51797e-09	8.45484e-08
WDR13L	732.23	-1.06891	0.189917	6.51369e-09	8.45484e-08
PXDN	1059.89	-2.08449	0.384563	6.679e-09	8.65742e-08
KLF4	2943.63	-2.34102	0.434744	6.73096e-09	8.71843e-08
TGOLN2	936.539	1.14052	0.203178	6.7522e-09	8.73959e-08
TENM1	36.4672	1.7541	0.320545	6.79347e-09	8.78662e-08
TAX1BP1	1350.69	-0.557729	0.0971313	6.81933e-09	8.81366e-08
B4GALT4	611.301	-1.12028	0.199793	6.84681e-09	8.84277e-08
MILR1	59.3791	2.13448	0.393354	7.05927e-09	9.11056e-08
TMC5	29.9607	2.39836	0.442039	7.21601e-09	9.30609e-08
BIRC5	126.773	1.60854	0.29315	7.25703e-09	9.35223e-08
SMC2	985.487	1.60574	0.292632	7.30696e-09	9.40976e-08
BMP3	65.2042	3.11996	0.582704	7.32641e-09	9.42799e-08
GOLGA5	680.283	-0.920827	0.163157	7.35979e-09	9.46411e-08
LOC107053804	19.1786	5.7241	1.01844	7.6514e-09	9.832e-08
LOC107054405	19.342	4.22718	0.779847	7.71914e-09	9.91189e-08
MCHR2	88.6704	4.05172	0.769353	7.73776e-09	9.92863e-08
MTFR1	1244.39	-1.18102	0.212152	7.77422e-09	9.96824e-08
PDLIM7	451.226	-0.790013	0.139618	7.89895e-09	1.01209e-07
TNFAIP8L1	122.494	1.66063	0.303879	7.92049e-09	1.01412e-07
HOXA10-AS	65.0265	-1.78302	0.329011	7.94195e-09	1.01614e-07
CDCA3	135.122	1.05336	0.187848	8.01794e-09	1.02512e-07
SERTAD2	598.039	-1.32724	0.240215	8.07547e-09	1.03174e-07
MMD	370.866	1.53707	0.28081	8.40672e-09	1.07329e-07
IKZF3	45.6214	2.52355	0.469045	8.52529e-09	1.08765e-07
UPRT	559.842	-1.08884	0.195278	8.55798e-09	1.09104e-07
MTAP	123.712	1.56254	0.286481	8.58234e-09	1.09262e-07
UQCRC1	836.584	0.755922	0.133509	8.58269e-09	1.09262e-07
TPST1	1105.33	-1.32999	0.241169	8.5889e-09	1.09263e-07
FAM109B	1201.08	-0.758355	0.134044	8.63488e-09	1.0977e-07
DERA	101.131	1.10728	0.198697	8.73966e-09	1.11022e-07
OSTF1	570.969	0.935292	0.166765	8.79508e-09	1.11628e-07
ARHGEF11	929.255	-0.905865	0.161266	8.79986e-09	1.11628e-07
ZAR1	72.3046	-2.05514	0.381827	8.84139e-09	1.12075e-07
PPM1H	87.1766	2.00915	0.372179	8.85043e-09	1.1211e-07
CD3D	192.212	2.58471	0.484896	8.87493e-09	1.1234e-07
KIF11	260.764	1.73702	0.320005	8.91031e-09	1.12708e-07
LOC112533365	13.8898	-6.44511	1.38781	8.95754e-09	1.13225e-07
SUSD1	349.673	2.94233	0.555862	9.15247e-09	1.15607e-07
LOC101748004	12.3598	-4.05636	0.737881	9.24139e-09	1.16647e-07
TLCD1	294.15	0.909563	0.161984	9.32505e-09	1.1762e-07
ELL	1360.46	-1.18224	0.213607	9.38632e-09	1.18309e-07
LY96	82.1113	2.58462	0.485393	9.45886e-09	1.19139e-07
DNASE1L3	158.127	2.70384	0.511099	9.59001e-09	1.20705e-07
PCDHGC3	1890.76	-1.04548	0.187915	9.60473e-09	1.20805e-07
GFPT1	5993.43	-1.26347	0.229586	9.69212e-09	1.21818e-07
CCNJL	29.8362	2.59336	0.484523	9.7315e-09	1.22227e-07
SLC24A4	94.7656	2.96766	0.56001	9.77758e-09	1.22719e-07
PBX3	449.095	-0.867704	0.154872	1.02789e-08	1.28921e-07
LOC101749016	343.948	-1.26903	0.230466	1.03771e-08	1.30061e-07
PMM1	220.902	1.04142	0.18742	1.05756e-08	1.32455e-07
ZDHHC20	1437.94	-0.947014	0.169951	1.06429e-08	1.33204e-07
NTM	23.0633	-2.65058	0.493898	1.08145e-08	1.35257e-07
FAM179A	92.5343	-1.86713	0.34644	1.08964e-08	1.36186e-07
GRAMD1C	143.796	1.33045	0.242383	1.10416e-08	1.37904e-07
ABL1	554.848	-0.814073	0.145357	1.11383e-08	1.39015e-07
FCER1G	23.7627	3.73591	0.698424	1.11891e-08	1.3955e-07
FKBP15	531.897	0.730621	0.12998	1.13149e-08	1.41021e-07
DOCK4	136.921	1.20147	0.218768	1.13981e-08	1.41958e-07
KANK4	352.075	1.48434	0.27337	1.14093e-08	1.41998e-07
ZC2HC1A	541.761	-1.27289	0.232452	1.14398e-08	1.42279e-07
VCAM1	921.974	3.20179	0.611613	1.16158e-08	1.44367e-07
ZDHHC5	364.666	-0.690097	0.122913	1.21395e-08	1.5077e-07
HTR1F	24.861	3.76078	0.711048	1.26197e-08	1.56625e-07
CREG2	145.65	1.74871	0.325978	1.27471e-08	1.58096e-07
GPR176	66.1559	-1.48808	0.273672	1.27856e-08	1.58463e-07
UBA5	801.299	-1.089	0.197974	1.28346e-08	1.5896e-07
MIF	1988.71	-1.48076	0.273746	1.28463e-08	1.58994e-07
SIPA1L3L	103.65	1.94836	0.365463	1.28857e-08	1.59371e-07
TMEM184B	2350.98	-0.919971	0.165944	1.29441e-08	1.59982e-07
EML4	437.102	1.14316	0.208175	1.29814e-08	1.60331e-07
AR	501.223	-1.38082	0.254428	1.30556e-08	1.61137e-07
FBLN1	666.761	-2.12232	0.400857	1.31711e-08	1.62449e-07
CLDND1	887.944	-0.606364	0.107915	1.3252e-08	1.63335e-07
LOC112530469	78.344	-1.87682	0.353295	1.40211e-08	1.72694e-07
XBP1	2155.18	-0.69659	0.124736	1.4159e-08	1.74273e-07
CBFA2T3	305.029	-1.33789	0.246725	1.42252e-08	1.74967e-07
LOC101751866	132.871	3.01699	0.57942	1.43368e-08	1.76216e-07
ATP6V1D	617.351	0.648675	0.115935	1.44547e-08	1.77543e-07
RNF220	355.826	-0.649133	0.116044	1.4518e-08	1.78198e-07
SLC25A6	2504.64	0.957321	0.174261	1.46674e-08	1.79908e-07
TMEM39A	1873.83	-1.16792	0.213984	1.47695e-08	1.81036e-07
HMGN1	1233.86	-0.745725	0.134108	1.48765e-08	1.82222e-07
PI15	59.4528	3.58642	0.690056	1.49291e-08	1.82741e-07
ARHGAP28	105.61	2.3972	0.457809	1.50633e-08	1.84256e-07
NCAPH2	176.57	0.939032	0.17031	1.51736e-08	1.85224e-07
SKIL	155.374	-0.984286	0.178972	1.51682e-08	1.85224e-07
PTP4A1	3236.27	-1.01701	0.185288	1.51713e-08	1.85224e-07
CDYL	218.552	-0.846506	0.152828	1.51853e-08	1.8524e-07
SNAPC1	331.176	-1.23858	0.227822	1.52544e-08	1.85956e-07
GPNMB	39.5823	6.20008	1.15944	1.54252e-08	1.87909e-07
SRCIN1	17.6567	-5.05359	0.946795	1.54893e-08	1.8856e-07
BUB1B	294.069	1.09683	0.200734	1.56308e-08	1.90154e-07
AGPAT3	311.419	1.02679	0.187021	1.57072e-08	1.90953e-07
DYRK2	261.373	0.992018	0.180615	1.57895e-08	1.91822e-07
RAP1A	876.131	0.684106	0.122801	1.58937e-08	1.92956e-07
MCFD2	1668.73	-0.622758	0.11162	1.62931e-08	1.97671e-07
RGS19	133.594	1.43505	0.266465	1.65453e-08	2.00565e-07
SLC1A4	637.362	-1.23699	0.228358	1.65542e-08	2.00565e-07
TRPC3	51.1254	2.47562	0.47307	1.67069e-08	2.02277e-07
COL22A1	847.703	2.97087	0.57394	1.67499e-08	2.0266e-07
MHCDMA	158.49	1.55235	0.290624	1.69826e-08	2.05336e-07
ACAT1	644.415	0.830342	0.150297	1.70409e-08	2.05901e-07
LOC101748775	17.5814	3.65118	0.694133	1.71923e-08	2.0759e-07
AKNA	117.125	1.23785	0.228977	1.72289e-08	2.0789e-07
SNAP91	250.782	1.92867	0.3654	1.74341e-08	2.10224e-07
ADORA2A	115.166	2.04478	0.389265	1.76032e-08	2.1212e-07
DONSON	71.1514	1.15286	0.211825	1.78942e-08	2.15481e-07
PCYT1A	1092.44	-0.986842	0.18039	1.7936e-08	2.15838e-07
GLIS2	887.05	-1.54607	0.289867	1.80405e-08	2.16948e-07
CCDC113	51.6207	-1.66553	0.311347	1.81413e-08	2.18013e-07
LOC107052466	57.8485	3.83193	0.74021	1.81993e-08	2.18563e-07
PPP2R3A	259.937	-0.974911	0.178082	1.82295e-08	2.18779e-07
NAV3	115.939	1.55947	0.292433	1.84731e-08	2.21553e-07
TMEM50A	747.474	-0.633663	0.114351	1.86303e-08	2.23138e-07
INAFM2	262.382	-1.20578	0.222837	1.86251e-08	2.23138e-07
GDNF	27.7534	-2.22397	0.424	1.90888e-08	2.28476e-07
ANK3	433.949	-0.976458	0.178826	1.91989e-08	2.29638e-07
NXN	407.291	-1.47512	0.27633	1.95492e-08	2.33671e-07
P2RX4	416.352	-1.05466	0.193845	1.98322e-08	2.36896e-07
NFIX	1653.19	-1.45959	0.273165	1.98496e-08	2.36945e-07
EXOC6B	337.292	-1.08582	0.200531	2.06299e-08	2.46094e-07
MIXL1	15.1878	-3.72213	0.714192	2.14025e-08	2.55139e-07
CS	366.095	1.1756	0.218017	2.1527e-08	2.56452e-07
SLC9A2	16.4411	2.86772	0.547625	2.2139e-08	2.63566e-07
CCDC15	477.045	-1.02913	0.190052	2.22696e-08	2.64944e-07
MNT	260.429	-0.730461	0.132934	2.24172e-08	2.66522e-07
LOC107049178	27.8497	-6.11267	1.17545	2.24681e-08	2.66949e-07
GLUD1	779.786	-1.10579	0.204836	2.25426e-08	2.67655e-07
FEN1	239.019	0.820994	0.149906	2.30832e-08	2.73892e-07
RUBCNL	121.353	1.80953	0.344995	2.31501e-08	2.74503e-07
NR2F2	183.479	-1.43834	0.270025	2.3325e-08	2.76393e-07
MYH15	149.013	-1.16277	0.216459	2.38201e-08	2.82072e-07
FAM3C	2083.78	-1.0017	0.184967	2.38362e-08	2.82075e-07
LOC107055004	24.3804	2.90333	0.561878	2.41525e-08	2.85628e-07
MTMR11	237.671	-1.43029	0.269716	2.42001e-08	2.86001e-07
TMEM59L	23.9276	-2.88821	0.557917	2.43934e-08	2.88095e-07
TLX2	22.9218	2.0049	0.381527	2.4698e-08	2.91498e-07
LOC112532475	23.9879	2.77192	0.537736	2.51469e-08	2.96419e-07
ZNF516	315.285	0.925321	0.17051	2.51524e-08	2.96419e-07
ZNF710	198.513	0.827627	0.151827	2.51648e-08	2.96419e-07
KIF20B	135.317	1.0051	0.18624	2.56431e-08	3.01853e-07
YIPF6	701.391	-0.79229	0.145196	2.57025e-08	3.02352e-07
NR1D1_1	19.4983	-2.69716	0.519544	2.58168e-08	3.03496e-07
C6H10orf11	24.1234	2.42633	0.466635	2.59181e-08	3.04294e-07
TMEM200B	74.6665	-1.61519	0.305948	2.59188e-08	3.04294e-07
C12orf75	76.935	2.1234	0.409447	2.59886e-08	3.04912e-07
BRCA1	234.468	1.29096	0.242356	2.60079e-08	3.04938e-07
C28H19ORF44	161.953	-0.869684	0.159955	2.64925e-08	3.10416e-07
MOB3B	24.3725	2.86622	0.558594	2.68032e-08	3.13743e-07
FAM83D	178.417	1.33453	0.250956	2.68117e-08	3.13743e-07
CXCR4	214.839	2.38223	0.464092	2.68698e-08	3.14217e-07
WNT4	196.392	2.8839	0.567061	2.72517e-08	3.18473e-07
FZD2	167.934	-1.26351	0.237071	2.73352e-08	3.19239e-07
PCSK2	38.7819	2.10022	0.405335	2.74516e-08	3.20389e-07
LOC112533184	10.8025	-3.79398	0.722436	2.79864e-08	3.26416e-07
FAM49B	461.05	1.04878	0.194989	2.80355e-08	3.26775e-07
ABCG1	90.2641	3.00087	0.588513	2.81333e-08	3.277e-07
ITGA4	313.841	2.20393	0.428561	2.81568e-08	3.2776e-07
SPIRE1	1074.58	-1.26967	0.238869	2.85235e-08	3.31811e-07
FAM46A	6319.79	-0.766198	0.140732	2.85802e-08	3.32101e-07
LOC107054251	37.9293	-1.65788	0.31506	2.85857e-08	3.32101e-07
TMEM140	186.646	1.31766	0.248823	2.88656e-08	3.35134e-07
ASAP3	469.314	-1.25674	0.236428	2.90272e-08	3.36791e-07
TAF1B	156.78	-0.924438	0.170912	2.91556e-08	3.38061e-07
NUP210	298.574	2.62501	0.514247	2.92404e-08	3.38824e-07
FBXO6	116.233	-1.30891	0.246616	2.93137e-08	3.39452e-07
LOC107053039	20.2121	3.07045	0.597005	2.9764e-08	3.44443e-07
ARHGAP21	711.083	-1.04456	0.194761	2.97947e-08	3.44574e-07
RASAL3	70.104	2.4703	0.480987	3.01658e-08	3.48639e-07
RUNX1	1566.02	-0.961469	0.178669	3.05307e-08	3.52628e-07
ACVR1	1937.2	-1.00509	0.187329	3.07965e-08	3.55467e-07
SLC4A3	118.903	-1.22132	0.230306	3.08372e-08	3.55706e-07
SPRYD7	350.94	-0.821877	0.151493	3.08579e-08	3.55715e-07
FST	42.4154	2.62905	0.513867	3.10137e-08	3.57279e-07
SLC20A2	247.012	1.25551	0.236862	3.12696e-08	3.59995e-07
MFSD6	773.535	-1.54887	0.296157	3.15745e-08	3.6327e-07
SPATS2L	1275.38	-1.35731	0.257544	3.16682e-08	3.64113e-07
LOC107054179	217.571	-0.808316	0.149036	3.18087e-08	3.65493e-07
MYB	110.799	2.84572	0.560218	3.20791e-08	3.68361e-07
ZEB2	476.886	1.88125	0.364244	3.30302e-08	3.79039e-07
SLA	138.979	2.26022	0.441414	3.32804e-08	3.81664e-07
KLHL14	17.2097	4.08999	0.787054	3.3468e-08	3.83568e-07
LOC396224	662.494	-1.18007	0.222674	3.36685e-08	3.85618e-07
LARGE2	184.367	-0.981285	0.183522	3.46977e-08	3.97151e-07
NT5C2	952.168	1.19709	0.225889	3.50054e-08	4.00158e-07
CCNL1	1478.97	-0.784313	0.145166	3.49984e-08	4.00158e-07
AHI1	382.979	-1.34894	0.257312	3.72653e-08	4.25719e-07
RPRD2	858.641	-0.64887	0.119834	3.75906e-08	4.2916e-07
ARFGAP3	1868.81	-0.638715	0.117699	3.8442e-08	4.38599e-07
SIRPA	43.5911	2.693	0.531131	3.89449e-08	4.44051e-07
GNAI3	704.241	0.844317	0.157248	3.94375e-08	4.49381e-07
LOC112532517	14.8209	3.84318	0.743643	3.97601e-08	4.52477e-07
KAT6B	473.66	-0.887053	0.165798	3.97387e-08	4.52477e-07
MRGPRH	52.8771	3.80059	0.753923	3.98795e-08	4.53257e-07
DUSP22AL	23.3804	-2.05727	0.402207	3.98577e-08	4.53257e-07
ANKRD13B	54.2853	-1.82463	0.354339	4.01404e-08	4.55931e-07
PAK1	75.433	2.11486	0.414576	4.02182e-08	4.56524e-07
QPCT	364.749	2.24427	0.44201	4.03313e-08	4.57516e-07
SIX4	563.041	-0.765008	0.142023	4.04012e-08	4.58018e-07
CCNA2	237.393	1.34779	0.257804	4.06515e-08	4.60562e-07
TRAPPC3	444.202	0.54557	0.100476	4.13596e-08	4.68253e-07
RPA3	320.693	-0.764506	0.142131	4.13829e-08	4.68253e-07
RFC2	196.127	1.14776	0.217335	4.19007e-08	4.7381e-07
CDCA2	142.944	1.38636	0.266131	4.19988e-08	4.74619e-07
CBL	469.663	1.34406	0.257096	4.21035e-08	4.755e-07
LOC769486	16.9083	6.33304	1.43248	4.23132e-08	4.77565e-07
PPP1R3B	306.572	-1.80935	0.353376	4.25043e-08	4.79418e-07
MAN1C1	1137.38	-1.22206	0.232732	4.27047e-08	4.81374e-07
MCM2	371.519	1.17934	0.224007	4.2868e-08	4.82909e-07
NCAPG	251.677	1.37437	0.263662	4.33894e-08	4.88473e-07
LOC101752258	31.5671	-1.88005	0.365385	4.36655e-08	4.91271e-07
SEMA3DL	126.794	-2.03105	0.398842	4.375e-08	4.91911e-07
TTK	207.902	1.09888	0.208005	4.38984e-08	4.93268e-07
FGR	237.252	2.01151	0.395339	4.46108e-08	5.00957e-07
ENDOD1	380.262	-1.3923	0.267395	4.49604e-08	5.04565e-07
NTNG1	26.9713	2.53036	0.505226	4.5198e-08	5.06912e-07
FKBP7	1315.58	-1.17233	0.223225	4.55676e-08	5.10736e-07
ASB5	505.194	-0.98821	0.186475	4.62586e-08	5.18154e-07
MLLT1	786.57	-1.0229	0.193822	4.88526e-08	5.46867e-07
FANCC	129.087	1.3194	0.254121	4.90286e-08	5.48492e-07
ANO8	1168.49	-1.41468	0.273384	4.91922e-08	5.49977e-07
DEPDC1	110.309	1.07629	0.204718	4.95569e-08	5.53707e-07
LOC107051772	108.484	1.40822	0.272311	4.99444e-08	5.57687e-07
TMEM30A	3177.16	-0.802444	0.150398	5.00207e-08	5.58189e-07
HRH4	33.3939	3.24574	0.645638	5.00556e-08	5.58229e-07
MOB3C	177.865	-1.3474	0.259904	5.06204e-08	5.64174e-07
OLFML2A	1094.63	-1.18516	0.226793	5.23707e-08	5.83316e-07
ADAP2	44.1962	2.20034	0.435502	5.25125e-08	5.8453e-07
SPAM1	16.8944	6.26728	1.43879	5.26658e-08	5.85871e-07
MEF2C	1877.08	2.17905	0.431932	5.27843e-08	5.86821e-07
ST3GAL4	276.338	-1.62387	0.317485	5.33189e-08	5.92395e-07
FAM18B1	1051.58	-0.675933	0.126165	5.3603e-08	5.95181e-07
PCOLCE	6391.32	-1.33057	0.256897	5.41015e-08	6.00341e-07
OSER1	346.917	-1.18268	0.226646	5.42708e-08	6.01845e-07
PLTGP6L1	27.1905	3.03449	0.608857	5.43924e-08	6.02443e-07
SDCBP	3719.94	-0.654113	0.122054	5.43668e-08	6.02443e-07
CHCHD2	504.022	1.02864	0.195445	5.48278e-08	6.06888e-07
SLC5A3	660.764	1.3716	0.265476	5.62082e-08	6.21781e-07
S1PR4	31.1356	2.56873	0.510918	5.64292e-08	6.23839e-07
TCTEX1D1	34.6788	-2.10442	0.41513	5.66523e-08	6.25917e-07
SERINC1	2987.89	-0.681138	0.127463	5.6697e-08	6.26022e-07
CORO1C	2008.31	1.20907	0.232404	5.79121e-08	6.39042e-07
JARID2	586.978	0.843186	0.159038	5.85197e-08	6.45348e-07
BCL11A	140.013	1.95779	0.387443	5.92598e-08	6.53105e-07
SLC51AL	57.4718	-3.94202	0.806489	5.96638e-08	6.5715e-07
FAM167B	99.8303	-1.20511	0.231848	5.98308e-08	6.58582e-07
RHOC	375.208	-1.2881	0.24897	6.07063e-08	6.67807e-07
IBSP	3825.54	5.07813	1.05089	6.12597e-08	6.73479e-07
HEPHL1	39.3305	-2.78105	0.566265	6.19358e-08	6.80491e-07
THY1	793.57	-1.98839	0.395829	6.20097e-08	6.80884e-07
COG6	510.233	-0.682925	0.128269	6.28332e-08	6.895e-07
P3H4	1707.31	-1.30064	0.252159	6.2952e-08	6.90379e-07
LHFPL5	106.114	-1.57363	0.309214	6.34984e-08	6.95943e-07
NUF2	238.585	1.04197	0.199418	6.36109e-08	6.96746e-07
GALK2	623.005	-0.935348	0.178023	6.36707e-08	6.96973e-07
MATN2	5458.13	-1.47115	0.28571	6.40323e-08	7.005e-07
SLC43A2	240.359	1.17628	0.226654	6.41261e-08	7.01096e-07
SAMD4A	3681.88	-1.23061	0.237957	6.42848e-08	7.024e-07
BUB1	254.644	1.50335	0.294311	6.4676e-08	7.06241e-07
GINS2	67.197	1.50791	0.294355	6.50002e-08	7.09346e-07
LOC112531570	45.0787	1.55378	0.302993	6.52719e-08	7.11875e-07
SUN1	1706.81	-1.16161	0.224063	6.58541e-08	7.17786e-07
NMRK2	188.235	1.60407	0.315534	6.73615e-08	7.33767e-07
SYNGR3	538.594	1.31886	0.256329	6.7491e-08	7.34279e-07
LOC101748980	19.8537	-2.34349	0.46942	6.74645e-08	7.34279e-07
LOC107053598	40.1952	-3.8046	0.773425	6.84491e-08	7.44248e-07
TSHZ1	115.5	-1.08839	0.209543	6.85645e-08	7.45049e-07
PLEKHF1	249.688	1.07838	0.207211	6.87273e-08	7.46362e-07
DLGAP5	326.63	1.3805	0.269543	6.88501e-08	7.4724e-07
MICALL2	676.732	-0.882591	0.168017	6.90921e-08	7.49409e-07
F3	87.0096	-2.35992	0.473361	6.92525e-08	7.50692e-07
KCNT2	29.4168	2.75175	0.555523	6.95836e-08	7.53822e-07
RFX2	200.005	-1.21691	0.235912	7.03466e-08	7.61625e-07
ACCSL	291.137	2.63716	0.534858	7.06706e-08	7.64667e-07
N4BP2L2	234.857	-0.72446	0.136806	7.09657e-08	7.67394e-07
PIK3C2B	163.477	-1.48211	0.290983	7.13685e-08	7.71283e-07
POU3F4	39.8295	2.78192	0.56286	7.21568e-08	7.79329e-07
PRKCZ	859.958	-1.2025	0.233124	7.23665e-08	7.80646e-07
PLCD3	132.933	-1.29094	0.250886	7.23423e-08	7.80646e-07
CARD19	690.802	-0.817379	0.155366	7.33328e-08	7.90591e-07
SUV39H1_1	167.087	1.28288	0.249379	7.38042e-08	7.95192e-07
SLC2A9	14.5273	3.01916	0.604522	7.4466e-08	8.01837e-07
ANKRD40L	562.927	-0.651499	0.122964	7.46549e-08	8.03386e-07
SERPINB12	60.0988	2.98749	0.607962	7.56226e-08	8.13309e-07
EIF3H	2691.66	-0.630215	0.118883	7.66671e-08	8.24044e-07
IGFBP4	411.546	-1.34655	0.263164	7.71595e-08	8.28836e-07
CYCS	536.972	0.920631	0.176186	7.85024e-08	8.42754e-07
ADAM10	762.946	1.32	0.258094	7.88037e-08	8.45479e-07
FAM102B	963.807	-1.50338	0.296658	7.92046e-08	8.49267e-07
LOC112533451	28.4942	2.1895	0.43926	7.95769e-08	8.52746e-07
CDC20	182.713	1.59448	0.31554	8.02253e-08	8.59177e-07
CDK1	398.259	1.44993	0.28556	8.11468e-08	8.68524e-07
LOC107054034	73.488	-1.51967	0.299896	8.14689e-08	8.71448e-07
AGRN	507.254	-1.39999	0.275366	8.24039e-08	8.80921e-07
TRAF4	105.68	0.98591	0.189976	8.31066e-08	8.879e-07
LYZ	557.838	4.04317	0.840919	8.42342e-08	8.99176e-07
HABP2	40.5368	3.32946	0.684787	8.43135e-08	8.99176e-07
SNCAIP	177.295	1.88571	0.378861	8.42798e-08	8.99176e-07
TCF7L1	135.093	-1.13512	0.220351	8.48007e-08	9.03831e-07
GALNT5	931.749	-1.22004	0.238166	8.48981e-08	9.04328e-07
LRIG3	765.783	-1.45397	0.286848	8.53488e-08	9.08584e-07
SETBP1	697.42	-1.58447	0.314754	8.64098e-08	9.1933e-07
RFNG	286.391	-1.20818	0.236245	8.71314e-08	9.26454e-07
ABCD2	104.541	1.35481	0.26662	8.75494e-08	9.30343e-07
CKS1B	319.462	1.05497	0.20421	8.79449e-08	9.33679e-07
ZNF395	359.941	-1.50192	0.297716	8.79682e-08	9.33679e-07
TRIM36	184.826	2.01758	0.407674	8.81079e-08	9.34605e-07
DEPDC6	82.066	1.65005	0.328558	8.90402e-08	9.43932e-07
CYP7B1	125.402	1.10159	0.214509	9.1009e-08	9.6423e-07
ZNF521	1019.28	-1.0794	0.209828	9.32616e-08	9.87508e-07
ODF2	327.428	0.677398	0.129067	9.5777e-08	1.01354e-06
ASAH1	1480.61	-0.513962	0.0973826	9.76458e-08	1.03234e-06
FBXL7	125.418	-0.9629	0.186428	9.76693e-08	1.03234e-06
EHHADH	253.017	-1.47149	0.292218	9.89467e-08	1.04522e-06
ANTXR2	689.203	0.761311	0.145802	9.90569e-08	1.04576e-06
ANP32B	1548.27	0.649997	0.123758	9.94269e-08	1.04886e-06
SEC61A2	1324.59	-1.39642	0.276226	9.9468e-08	1.04886e-06
UBASH3B	400.149	1.78105	0.35809	9.9973e-08	1.05356e-06
GFRA3	32.0573	-3.80543	0.793517	1.02602e-07	1.08063e-06
SLBP	118.863	1.52229	0.303089	1.02838e-07	1.08248e-06
BLA	107.612	2.4028	0.493541	1.04103e-07	1.09514e-06
MIR1732	41.9268	-1.52421	0.304034	1.04415e-07	1.09778e-06
CD200L	12.3951	4.57496	0.880412	1.04821e-07	1.10139e-06
GALNT12	413.989	-1.09326	0.21365	1.05778e-07	1.1108e-06
NDEL1	673.872	-0.51958	0.0987242	1.06153e-07	1.11408e-06
VH26L1	97.0394	3.62753	0.758253	1.0665e-07	1.11863e-06
RAP1GAP2	65.3414	1.58098	0.316394	1.07826e-07	1.1303e-06
LOC107049862	120.087	1.10009	0.215038	1.08327e-07	1.13489e-06
EPHX4	24.228	3.00473	0.619912	1.08853e-07	1.13909e-06
SOCS3	755.277	-1.62428	0.326258	1.08856e-07	1.13909e-06
HAGH	888.694	-1.24694	0.246237	1.10752e-07	1.15825e-06
KLHL25	71.0585	1.62848	0.327472	1.10974e-07	1.15989e-06
NECTIN3	145.528	1.09613	0.214683	1.11476e-07	1.16445e-06
CELSR2	205.014	-1.38564	0.274927	1.11978e-07	1.16901e-06
KRIT1	1407.43	-0.957255	0.186303	1.16013e-07	1.21043e-06
LOC107053920	76.7378	1.72176	0.347267	1.17157e-07	1.22164e-06
RENBP	31.598	1.69608	0.340915	1.17289e-07	1.2223e-06
MAP3K5	952.272	1.23263	0.243693	1.20469e-07	1.25471e-06
NFE2L1	1877.5	-0.786586	0.152159	1.23638e-07	1.28696e-06
VIPR2	20.28	-3.16699	0.652583	1.26552e-07	1.31653e-06
F7	13.7342	4.71861	0.920743	1.2816e-07	1.3317e-06
ZP1	84.0612	3.0233	0.63507	1.28092e-07	1.3317e-06
CENPH	160.269	1.51722	0.305247	1.28275e-07	1.33211e-06
MPC1	491.703	0.693084	0.133457	1.29313e-07	1.34155e-06
ARFGEF3	232.752	-1.25473	0.24913	1.29335e-07	1.34155e-06
MTHFD1L	1402.03	-0.887365	0.172813	1.29547e-07	1.34297e-06
VEGFC	74.8241	2.12553	0.435969	1.30251e-07	1.34949e-06
KCNB2	22.1852	3.08781	0.639937	1.32618e-07	1.37322e-06
FOXD1	290.403	-1.54129	0.310495	1.33503e-07	1.38158e-06
C2H8ORF37	190.964	-1.14019	0.225522	1.3454e-07	1.3915e-06
LOC112531192	35.2044	-4.94856	1.03456	1.34653e-07	1.39185e-06
NCOR2	896.415	-0.86519	0.168534	1.35131e-07	1.39598e-06
ZSWIM5	597.508	-0.811735	0.157628	1.36193e-07	1.40614e-06
HDAC2	945.672	0.483807	0.0925918	1.38142e-07	1.42544e-06
RAI14	1070.85	-1.17868	0.234052	1.38716e-07	1.43053e-06
LOC107055568	50.5246	1.67576	0.338949	1.38935e-07	1.43197e-06
UBE2C	200.134	1.19228	0.236589	1.39244e-07	1.43432e-06
DLST	536.239	0.692839	0.1339	1.39669e-07	1.43723e-06
GNA12	744.09	-0.971077	0.190455	1.39688e-07	1.43723e-06
LOC419404	1079.87	-0.6053	0.116526	1.40924e-07	1.4491e-06
SRGAP1	593.854	1.06361	0.2098	1.42351e-07	1.46294e-06
MST1R	82.5262	1.75694	0.358714	1.43089e-07	1.46714e-06
UQCRH	292.788	1.17337	0.232987	1.43063e-07	1.46714e-06
GOSR1	548.475	-0.602183	0.116004	1.42901e-07	1.46714e-06
STAG1	434.694	-0.855171	0.166799	1.43072e-07	1.46714e-06
COL16A1	20063.1	-1.82443	0.373698	1.43709e-07	1.47265e-06
LOC112529956	40.6036	2.61142	0.546692	1.43807e-07	1.4728e-06
ST3GAL2	527.656	-1.23428	0.246004	1.46241e-07	1.49687e-06
CIT	156.444	1.23813	0.247045	1.4637e-07	1.49733e-06
SCMH1	275.555	-0.853095	0.166533	1.4908e-07	1.52418e-06
GRK6	214.083	1.05863	0.209356	1.51341e-07	1.54551e-06
MGAT4B	338.719	-0.863205	0.16864	1.51331e-07	1.54551e-06
LGMN	1398.86	0.6968	0.135103	1.53952e-07	1.57128e-06
GADD45A	274.926	-1.36811	0.274969	1.55589e-07	1.58708e-06
GDF11	117.01	2.11111	0.43813	1.57023e-07	1.60079e-06
RPIA	372.265	1.4122	0.284712	1.57349e-07	1.60319e-06
TMEM71	25.2279	3.52767	0.746456	1.57604e-07	1.60487e-06
KAT2B	985.934	-0.883121	0.173206	1.58393e-07	1.61199e-06
CD83	66.7715	2.34454	0.48915	1.58648e-07	1.61366e-06
RFTN2	1330.07	-0.81471	0.159198	1.59409e-07	1.62048e-06
PLXNB2	421.201	1.0309	0.203971	1.62035e-07	1.64623e-06
C4H4ORF46	430.062	-0.665294	0.129109	1.63686e-07	1.66205e-06
RAB9B	119.568	0.816886	0.159797	1.70732e-07	1.73261e-06
PDE4B	274.719	-0.905435	0.178172	1.72675e-07	1.75133e-06
P2RX1	57.1121	2.86788	0.602831	1.74025e-07	1.76302e-06
LOC101748834	14.1803	-4.2945	0.907053	1.73976e-07	1.76302e-06
LOC107052635	21.1292	2.2153	0.457853	1.75331e-07	1.77423e-06
FBXL21	451.619	-0.891167	0.175477	1.75251e-07	1.77423e-06
YTHDF1	836.292	-0.781895	0.153082	1.75646e-07	1.77641e-06
CARD11	65.9217	2.02683	0.421536	1.77428e-07	1.79342e-06
SATB2	944.177	6.26052	1.37218	1.79356e-07	1.81187e-06
CLK2	325.837	-0.688967	0.134396	1.79504e-07	1.81234e-06
GPC6	94.4874	-2.21303	0.46512	1.80828e-07	1.82468e-06
TAAR1	25.0203	3.38512	0.713628	1.84544e-07	1.86111e-06
OGDH	964.428	0.603388	0.117175	1.85993e-07	1.87467e-06
NCAPD3	185.138	1.22559	0.246404	1.86879e-07	1.88253e-06
DGAT2	51.159	3.15739	0.665344	1.87776e-07	1.8905e-06
IQCA1	17.9838	3.65093	0.768429	1.87958e-07	1.89126e-06
LOC107055169	100.776	-1.19462	0.239164	1.88571e-07	1.89636e-06
EPHB2	324.248	-0.891413	0.17616	1.89685e-07	1.90648e-06
CTBPL	918.903	0.666201	0.129836	1.90919e-07	1.91781e-06
LOC107054271	140.273	1.72348	0.354971	1.9134e-07	1.92095e-06
CAMKK2	759.703	-0.835436	0.16474	1.96745e-07	1.9741e-06
ARMT1	200.47	0.890942	0.176494	2.01657e-07	2.02224e-06
CEP295	183.643	0.810841	0.159817	2.02402e-07	2.02858e-06
FAM198A	65.065	2.37454	0.502155	2.08832e-07	2.09184e-06
NLRC5	167.166	1.90902	0.398163	2.10516e-07	2.10752e-06
FSTL4	173.763	-1.83307	0.381051	2.1087e-07	2.10959e-06
CALCR	203.394	-2.29553	0.484566	2.10959e-07	2.10959e-06
ST3GAL3	862.831	-1.57544	0.324509	2.12695e-07	2.12576e-06
SLC6A4	72.7097	2.19048	0.462244	2.13166e-07	2.12927e-06
CUX2	12.0335	3.27122	0.678464	2.14118e-07	2.13758e-06
M6PR	1207.85	0.604613	0.118091	2.14488e-07	2.14008e-06
AADACL4L3	37.3861	-1.45506	0.296913	2.14633e-07	2.14032e-06
LOC101751111	81.9584	-1.81647	0.37583	2.1625e-07	2.15524e-06
PIGT	586.52	-0.817745	0.161605	2.18757e-07	2.17901e-06
MYO9B	974.055	0.843805	0.167062	2.20677e-07	2.19587e-06
ADCY9	800.788	-0.839635	0.166435	2.20697e-07	2.19587e-06
FGF12	19.9539	2.00596	0.4167	2.22127e-07	2.20887e-06
PRKG2	367.612	-0.958846	0.19115	2.23533e-07	2.22161e-06
NCAPD2	373.653	1.0183	0.203928	2.239e-07	2.22402e-06
MTSS1L	640.264	-1.04542	0.209855	2.27103e-07	2.25457e-06
TIMELESS	95.3145	0.999983	0.200116	2.29796e-07	2.28004e-06
GTSF1L	99.5985	-0.93573	0.1867	2.30105e-07	2.28183e-06
LARP6	467.798	-0.955014	0.190733	2.32317e-07	2.30248e-06
ARSJ	346.754	-1.39819	0.286573	2.33101e-07	2.30897e-06
PLPP1	667.155	-1.0695	0.215324	2.36161e-07	2.33798e-06
TIRAP	379.09	-0.975015	0.195026	2.37529e-07	2.35022e-06
GIMAP7L6	96.95	2.64194	0.564268	2.43708e-07	2.41002e-06
GLTP	223.839	-1.25251	0.25474	2.47164e-07	2.44283e-06
SARAF	944.412	-0.48953	0.095711	2.48379e-07	2.45348e-06
SPP1	24449.3	2.27175	0.478934	2.49307e-07	2.46129e-06
IL31RA	135.003	2.36187	0.504014	2.50788e-07	2.47454e-06
HECTD3L	446.353	-1.05655	0.212943	2.51725e-07	2.48241e-06
LOC112532614	96.4588	-2.03907	0.427763	2.51922e-07	2.48297e-06
TNKS1BP1	945.939	-1.11592	0.225748	2.5227e-07	2.48503e-06
ICOSLG	41.0422	1.84149	0.3848	2.55004e-07	2.51057e-06
POLR1A	260.347	1.00526	0.202176	2.58882e-07	2.54734e-06
RHPN2	90.2517	2.29038	0.487681	2.61276e-07	2.56948e-06
SLC7A6	253.172	1.05249	0.2125	2.61944e-07	2.57462e-06
CREM	377.815	-0.736669	0.146075	2.62573e-07	2.57939e-06
OSR2	32.989	-2.78772	0.589237	2.63398e-07	2.58606e-06
CASP14	8.55128	-5.72278	1.38341	2.68743e-07	2.63709e-06
PDE6B	31.5599	3.4619	0.748422	2.69312e-07	2.64051e-06
JAK3	57.0072	1.76729	0.368758	2.69388e-07	2.64051e-06
JPH3	288.116	-1.68702	0.352566	2.72952e-07	2.67397e-06
SLCO3A1	267.112	1.41957	0.29308	2.75882e-07	2.70118e-06
CYB5D2	221.763	-0.905317	0.18156	2.80756e-07	2.74738e-06
NQO2	467.398	-1.00632	0.203031	2.80908e-07	2.74738e-06
CARD10	32.6457	1.81271	0.378357	2.83201e-07	2.76828e-06
TBC1D9	514.867	1.08595	0.22025	2.83916e-07	2.77375e-06
KIAA1549L	12.7323	4.57097	0.925176	2.86299e-07	2.7955e-06
IKZF2	168.411	0.812324	0.162127	2.86707e-07	2.79795e-06
TMEM174	359.695	-1.53515	0.319352	2.87102e-07	2.80027e-06
ROGDI	146.549	0.859506	0.171718	2.87422e-07	2.80185e-06
TRPS1	3379.54	-1.09929	0.223339	2.89311e-07	2.81873e-06
MYOZ3	126.737	-1.6487	0.34462	2.91668e-07	2.84014e-06
LOC101748328	33.6656	1.6055	0.333375	2.92283e-07	2.84457e-06
GLT8D2	302.083	-1.09822	0.223598	2.93356e-07	2.85345e-06
ACSS1	193.287	1.49202	0.310076	2.94952e-07	2.86741e-06
SGCE	720.317	-1.00124	0.202475	2.96489e-07	2.88078e-06
CPAMD8	10803.5	-1.76347	0.371438	2.96847e-07	2.88268e-06
SUCNR1	66.9806	2.37086	0.506994	2.98243e-07	2.89466e-06
DACH2	71.1136	1.90756	0.403809	2.98968e-07	2.90012e-06
PITPNC1L	210.442	1.55203	0.32331	3.04233e-07	2.94959e-06
ARSB	1151.19	1.17598	0.240593	3.07806e-07	2.9826e-06
TUBA1A1	1817	0.987969	0.199809	3.09474e-07	2.99714e-06
HDAC1	1685.22	-0.981717	0.198788	3.11919e-07	3.01917e-06
FYCO1	961.128	-0.727449	0.145125	3.12264e-07	3.02085e-06
ARHGEF26	166.917	-1.50192	0.313872	3.12431e-07	3.02085e-06
MCM4	423.365	0.850948	0.170972	3.14949e-07	3.04354e-06
FGF18	18.7255	-2.96161	0.629631	3.16417e-07	3.05607e-06
ZNF555	189.214	-0.828165	0.166163	3.18551e-07	3.07501e-06
LRPAP1	879.233	-0.525566	0.103923	3.19189e-07	3.0795e-06
ETV7	21.863	1.99148	0.420231	3.20775e-07	3.09313e-06
NLRC3	56.5607	2.37156	0.507836	3.2197e-07	3.10297e-06
WNT9A	14.7502	-2.5615	0.545577	3.2223e-07	3.1038e-06
C19orf35	125.224	2.37456	0.511114	3.30282e-07	3.17963e-06
RDH7L	23.0636	2.81348	0.599787	3.32334e-07	3.19766e-06
IKBIP	1575.07	-1.19812	0.246367	3.33118e-07	3.20348e-06
PHYHIP	38.2139	-1.91997	0.405277	3.33422e-07	3.20467e-06
LOC101751252	24.505	-3.23121	0.719642	3.3551e-07	3.223e-06
C13H5orf15	3733.35	-0.88355	0.178396	3.36107e-07	3.22699e-06
DNA2	153.483	1.25026	0.257762	3.37887e-07	3.24233e-06
ERICH3	100.758	-1.19218	0.244114	3.41712e-07	3.27727e-06
DCHS2	12.9576	4.12684	0.868541	3.42144e-07	3.27907e-06
PPP3R1	1984.07	-0.577182	0.114642	3.42268e-07	3.27907e-06
AKR1D1	126.756	2.94103	0.64351	3.43916e-07	3.29309e-06
BAIAP2	36.8808	1.76575	0.374201	3.53482e-07	3.38287e-06
EVC2	215.752	-0.807658	0.162628	3.56403e-07	3.40899e-06
LRPPRC	735.311	0.671098	0.134178	3.61229e-07	3.4533e-06
PER2	1068.54	-1.2544	0.259776	3.617e-07	3.45594e-06
UQCRFS1	504.661	0.675238	0.135077	3.65029e-07	3.48588e-06
MRNIP	77.6801	1.15042	0.236689	3.68658e-07	3.51865e-06
CAPZA1_1	874.17	0.713445	0.142917	3.69225e-07	3.52217e-06
DEPDC1B	49.3241	1.41361	0.295701	3.7043e-07	3.53177e-06
PMEPA1	1942.55	-1.07979	0.221092	3.71316e-07	3.53833e-06
EEPD1	70.3925	1.47042	0.307051	3.72063e-07	3.54355e-06
DCLK3	46.0303	2.76588	0.603528	3.7589e-07	3.57809e-06
LOC107052544	27.8366	-2.5472	0.555101	3.78446e-07	3.60049e-06
NOP16	115.961	0.951572	0.193359	3.83262e-07	3.64436e-06
TMEM163	95.874	-2.04001	0.438199	3.83686e-07	3.64645e-06
GLRX5	461.823	1.09994	0.226036	3.88545e-07	3.69066e-06
FANCE	68.1778	1.59495	0.336904	3.92276e-07	3.72411e-06
ENC1	505.041	2.05574	0.442707	3.92643e-07	3.72561e-06
LOC107054444	14.306	-5.17756	1.09909	3.93882e-07	3.73538e-06
ATP13A2	1157.23	-1.01145	0.207203	3.96041e-07	3.75385e-06
FAM150A	21.0152	3.52695	0.772862	3.98398e-07	3.77419e-06
TOM1L2	576.779	0.558447	0.111602	4.06264e-07	3.84666e-06
LOC107054722	43.9903	-1.82793	0.39059	4.125e-07	3.90363e-06
YBX3	2751.39	-0.655929	0.13145	4.13919e-07	3.91497e-06
LOC421106	160.758	0.784181	0.158489	4.16251e-07	3.93494e-06
ADORA2B	33.3847	2.23574	0.482181	4.16731e-07	3.93739e-06
STAB1	653.4	2.10235	0.453935	4.18068e-07	3.94673e-06
CCDC177	62.9729	-2.28249	0.495682	4.18163e-07	3.94673e-06
MTMR3	1529.64	0.578866	0.115933	4.19323e-07	3.95559e-06
SCG2	49.6275	1.50846	0.317979	4.23348e-07	3.99144e-06
LFNG	486.49	1.28326	0.267742	4.26341e-07	4.01753e-06
STYX	222.143	-0.772024	0.156352	4.28085e-07	4.03184e-06
NIN	123.42	1.14041	0.235813	4.32202e-07	4.06846e-06
ARRDC4	244.693	0.965543	0.197715	4.32673e-07	4.07074e-06
BRI3	559.738	-0.825896	0.167715	4.34634e-07	4.08702e-06
BPHL	143.159	-1.02064	0.210117	4.38209e-07	4.11847e-06
ARID3A	180.314	1.40474	0.295081	4.3855e-07	4.1195e-06
INTU	230.369	1.51633	0.321198	4.44364e-07	4.17192e-06
GPD1L2	28.9425	3.06499	0.669331	4.45936e-07	4.18446e-06
C1QL2	19.552	2.59682	0.570064	4.46948e-07	4.19176e-06
2020-09-07	2923.35	-0.541654	0.108584	4.50499e-07	4.22283e-06
HECW2	334.51	-0.942734	0.193094	4.51236e-07	4.22752e-06
SLC17A5	454.343	1.0274	0.211589	4.51486e-07	4.22763e-06
TKT	1713.93	0.819115	0.166578	4.54556e-07	4.25415e-06
CCNB3	177.346	1.3512	0.283828	4.54844e-07	4.2546e-06
PRR5	50.5916	2.11837	0.461076	4.57576e-07	4.27792e-06
HAL	17.7057	3.04714	0.656189	4.58377e-07	4.28315e-06
ANKS1B	10.5572	3.89615	0.813668	4.60343e-07	4.29927e-06
CECR5	64.8438	1.47509	0.312322	4.69641e-07	4.38381e-06
CENPW	123.505	1.20241	0.251037	4.73228e-07	4.41399e-06
COL14A1	386.951	-2.37124	0.520048	4.7337e-07	4.41399e-06
EYY68_mgt15	84.8083	1.18978	0.247174	4.73701e-07	4.41477e-06
DPYD	115.928	2.05307	0.445839	4.76497e-07	4.4385e-06
CCT6A	1001.7	0.487052	0.0976086	4.81009e-07	4.47819e-06
MICAL1	296.71	1.00123	0.206539	4.91886e-07	4.57706e-06
ANKRD50	466.461	-0.991153	0.204948	5.00571e-07	4.65544e-06
ITGA2B	240.51	2.39588	0.526439	5.01666e-07	4.66319e-06
CECR1	53.6649	2.18017	0.479	5.09102e-07	4.72984e-06
BAZ1A	868.904	1.02178	0.211283	5.17628e-07	4.80654e-06
ALG2	234.41	-0.635886	0.128638	5.2122e-07	4.83738e-06
KIAA1210	90.5064	1.94201	0.422621	5.2174e-07	4.83968e-06
BACE1	851.322	-0.806327	0.164874	5.23691e-07	4.85525e-06
LOC101749506	34.5435	2.18943	0.478624	5.26257e-07	4.8765e-06
WASHC3	615.589	-0.568635	0.114769	5.32867e-07	4.93518e-06
LOC112530311	114.149	-0.810866	0.165657	5.33925e-07	4.94241e-06
KRT15	12.0725	4.10076	0.871541	5.37402e-07	4.97202e-06
GRAMD1B	705.53	1.37079	0.291083	5.45543e-07	5.04472e-06
CDK5RAP1	400.007	-1.33316	0.282032	5.50101e-07	5.08422e-06
RBMS3	403.27	-0.837988	0.171863	5.50873e-07	5.08872e-06
CCNF	187.957	1.14619	0.239833	5.53549e-07	5.11079e-06
CAMTA1	526.098	-0.959275	0.198391	5.54129e-07	5.11349e-06
MARCO	101.555	2.36697	0.522382	5.56691e-07	5.13447e-06
IL2RB	42.3778	2.25367	0.495491	5.59423e-07	5.157e-06
QSOX1	1187.56	-1.62098	0.348899	5.63691e-07	5.19365e-06
DSCAM	16.6359	-4.99443	1.07926	5.64981e-07	5.20285e-06
GPR180	324.793	-0.726066	0.1485	5.68279e-07	5.23052e-06
LOC112531506	15.7433	-3.92285	0.863954	5.69268e-07	5.23691e-06
DUSP5	129.825	2.01948	0.442183	5.73759e-07	5.2755e-06
TMEM40L	34.9332	3.15022	0.698945	5.74163e-07	5.27649e-06
SKAP2	340.867	1.03011	0.214428	5.78609e-07	5.31461e-06
LOC107052369	23.2792	2.32825	0.509487	5.83082e-07	5.35293e-06
METRN	21.3999	2.13732	0.467536	5.84223e-07	5.36065e-06
EDIL3	518.43	-1.07727	0.22504	5.87914e-07	5.39173e-06
P2RX6	95.6103	-1.22127	0.257534	5.88329e-07	5.39277e-06
LPCAT1	619.844	0.65797	0.133912	5.90742e-07	5.4121e-06
TLN2	226.194	1.50909	0.323522	6.00419e-07	5.49793e-06
LGALS1	710.802	-1.61972	0.349864	6.0596e-07	5.54581e-06
MEMO1	757.475	0.51276	0.103803	6.08725e-07	5.56826e-06
AMHR2	89.5385	2.05166	0.450894	6.12637e-07	5.60116e-06
ELK3	679.902	-0.818318	0.168462	6.13793e-07	5.60886e-06
LOC769660	170.434	-1.1445	0.240267	6.16572e-07	5.63136e-06
DNMT3B	27.8756	2.71669	0.597098	6.1832e-07	5.64443e-06
COLEC12	1771.86	1.43856	0.307388	6.20478e-07	5.66122e-06
MCM5	344.391	1.13109	0.237313	6.22472e-07	5.67651e-06
LOC112533255	138.458	-1.41934	0.303407	6.23957e-07	5.68714e-06
HNF1B	16.1972	-3.10418	0.692612	6.24995e-07	5.69369e-06
FAM20A	256.055	0.948874	0.196814	6.27661e-07	5.71506e-06
FAM110A	41.3666	1.4262	0.30386	6.29145e-07	5.72564e-06
NDUFB8	301.958	1.01953	0.212746	6.3125e-07	5.74186e-06
GTF2IRD1	63.2461	1.30129	0.276069	6.33272e-07	5.75731e-06
FRMD3	172.825	-1.63191	0.352541	6.34452e-07	5.7651e-06
ATG13	1349.25	-0.831676	0.171882	6.48643e-07	5.89104e-06
DPF3	76.1146	-1.21598	0.257193	6.53658e-07	5.93356e-06
SNTA1	1233.31	1.0791	0.226221	6.54105e-07	5.9346e-06
PTK2B	229.151	1.35185	0.28806	6.55485e-07	5.94409e-06
IL5RA	33.716	3.30679	0.737955	6.59225e-07	5.97496e-06
PA2G4	709.974	0.721732	0.1482	6.6597e-07	6.03303e-06
SLC35C1	470.347	-0.875181	0.181458	6.69131e-07	6.05857e-06
FKBP6	72.2939	-1.47336	0.315484	6.72401e-07	6.0851e-06
LOC107052277	24.7681	-2.2468	0.503295	6.81692e-07	6.16604e-06
FOXA1	149.941	-1.80978	0.395909	6.8419e-07	6.1855e-06
GALC	173.338	0.785909	0.162054	6.8614e-07	6.19998e-06
CD7	261.671	1.45034	0.312008	6.8782e-07	6.21201e-06
SNX20	78.293	1.94355	0.426962	6.89566e-07	6.22462e-06
GLIS1	235.087	-1.55152	0.335541	7.02261e-07	6.336e-06
BOD1	565.455	-0.784627	0.162141	7.04092e-07	6.34931e-06
COLEC10	91.7885	-1.61872	0.351472	7.09018e-07	6.39049e-06
TGDS	331.667	-0.626778	0.128391	7.09841e-07	6.39467e-06
SERTAD4	1303.45	-1.5219	0.328827	7.18473e-07	6.46916e-06
LOC107054341	25.5141	-3.20525	0.726822	7.19838e-07	6.47817e-06
NTN4	31.1131	-3.2093	0.7282	7.20867e-07	6.48416e-06
TAP1	230.545	1.51697	0.328127	7.24783e-07	6.51609e-06
VHL	358.864	-1.01081	0.212154	7.26279e-07	6.52625e-06
SH2D4B	14.7778	5.26557	1.13812	7.29479e-07	6.5517e-06
TOR1AIP2	146.788	-0.942065	0.196796	7.30195e-07	6.55483e-06
CSF1	216.871	1.05673	0.222535	7.32323e-07	6.57062e-06
FLVCR1	842.368	-1.27972	0.273505	7.37034e-07	6.60956e-06
TACC1	1465	-1.151	0.244112	7.38634e-07	6.62057e-06
NHLRC3	305.87	1.00625	0.2112	7.4207e-07	6.64802e-06
UAP1	1688.46	-1.31442	0.281695	7.44221e-07	6.66137e-06
MRC2	14177	-1.42599	0.309237	7.44308e-07	6.66137e-06
NPTX2	2286.31	-1.28045	0.274336	7.50636e-07	6.71463e-06
RASA3	666.631	0.908537	0.18981	7.58312e-07	6.77989e-06
GGT7	204.415	-1.34652	0.289197	7.77071e-07	6.94412e-06
ST14	66.2465	1.18585	0.251478	7.8094e-07	6.9717e-06
SLITRK2	210.078	-1.04466	0.220298	7.80699e-07	6.9717e-06
SRGAP2	819.562	0.852638	0.177701	7.82588e-07	6.98291e-06
MTHFR	257.184	-1.00272	0.210799	7.85713e-07	7.00728e-06
MARCKS	569.07	1.05984	0.223798	7.86607e-07	7.01175e-06
DRAM1	55.9086	2.29277	0.514717	7.87711e-07	7.01808e-06
[truncated: 22,155 more rows]

## Sheet: padj filter
	baseMean	log2FoldChange	lfcSE	pvalue	padj
PLPPR4	19.4808	8.68149	2.74643	2.48504e-11	4.7386e-10
ENPEP	62.7677	7.51201	1.06861	7.4741e-13	1.72875e-11
OMD	452.354	7.198	0.603511	7.25507e-34	1.65657e-31
BEST3	34.9421	6.67627	0.989253	9.58214e-12	1.95261e-10
C6orf58	6.2049	6.58138	2.56324	8.34893e-07	7.39405e-06
SOST	147.136	6.5211	0.522607	3.80157e-36	1.05791e-33
TMPRSS3	6.89263	6.46363	2.83477	5.8541e-05	0.000350931
LOC769486	16.9083	6.33304	1.43248	4.23132e-08	4.77565e-07
SPAM1	16.8944	6.26728	1.43879	5.26658e-08	5.85871e-07
SATB2	944.177	6.26052	1.37218	1.79356e-07	1.81187e-06
GPNMB	39.5823	6.20008	1.15944	1.54252e-08	1.87909e-07
DKK1	105.638	6.16892	0.524718	3.03196e-32	6.35284e-30
SOGA3	5.0751	6.14014	2.54506	5.62307e-06	4.19024e-05
HOXB13	35.1848	6.11953	0.89108	3.90464e-12	8.35838e-11
PHEX	1660.29	6.06781	0.940132	5.19637e-12	1.09914e-10
CHIR-AB1	4.91248	6.0434	2.59224	1.74362e-05	0.000117318
SERPINA3/4L	4.74573	6.03335	2.5317	7.48894e-06	5.46632e-05
LOC112532798	4.98886	6.00406	2.59981	2.11373e-05	0.000139119
AQP5	5.26285	5.99769	2.68983	5.58575e-05	0.000335975
XRRA1	4.30094	5.90447	2.52119	1.17355e-05	8.21903e-05
KCNK2	199.097	5.89083	0.581518	4.27802e-25	4.45564e-23
SLC34A2	4.81399	5.82731	2.72427	0.000124634	0.00069237
LOC107049449	4.41416	5.8235	2.5677	2.87144e-05	0.000183826
MAP3K15	65.6065	5.80334	0.629404	1.77671e-20	1.22175e-18
TSPAN1	4.34171	5.79856	2.5788	3.61183e-05	0.000226902
LIPC	195.299	5.73642	0.406577	2.31173e-46	1.87145e-43
LOC107053804	19.1786	5.7241	1.01844	7.6514e-09	9.832e-08
FAM167A	85.301	5.64463	0.56394	1.07035e-24	1.04742e-22
ATP6V1G3	11.342	5.58005	1.4363	7.94027e-07	7.06727e-06
DLX3	56.2194	5.54821	0.541472	8.51625e-25	8.42636e-23
C9orf84	4.09533	5.54703	2.6961	0.000206947	0.00108884
IYD	151.16	5.49437	1.46794	6.12958e-06	4.5392e-05
LOC112532207	3.70456	5.45298	2.5482	8.03794e-05	0.000464188
FSTL5	77.2127	5.43194	1.70149	3.70261e-05	0.000232277
LOC107050038	3.61897	5.42422	2.52085	6.70607e-05	0.000394954
FAM107A	3.58455	5.4095	2.50869	6.19195e-05	0.000366984
ISLR2	41.9735	5.3932	0.748795	6.05729e-14	1.64202e-12
FIGNL2	27.0345	5.36282	0.767334	1.55187e-12	3.47221e-11
LOC107053256	3.60105	5.3268	2.65014	0.000257295	0.00130964
LOC112531166	3.6679	5.27372	2.69759	0.000372985	0.00181914
SH2D4B	14.7778	5.26557	1.13812	7.29479e-07	6.5517e-06
LOC107054133	36.7056	5.25436	0.709892	3.21851e-14	9.17146e-13
BGLAP	1409.71	5.24938	0.790808	1.69456e-12	3.76751e-11
VIPR1	18.7998	5.19836	0.881576	1.98908e-09	2.78941e-08
DGKI	40.0466	5.18381	0.655621	6.11692e-16	2.22331e-14
LOC769884	3.17738	5.18224	2.4877	0.000106026	0.000597762
TSPAN8	34.6163	5.17014	0.747596	9.97723e-13	2.27522e-11
GABRD	38.5182	5.14499	0.609784	1.08667e-17	5.06638e-16
KCTD8	3.28113	5.12638	2.62513	0.000343476	0.00169127
IBSP	3825.54	5.07813	1.05089	6.12597e-08	6.73479e-07
GPR158	3.10351	5.02381	2.57565	0.000313521	0.0015619
LRRN1	87.004	4.96954	0.591613	3.63275e-18	1.80221e-16
B3GALT5	3.41407	4.9554	2.73002	0.000726462	0.00326972
ASZ1	2.91147	4.93451	2.59082	0.000438225	0.00209806
LOC112530679	7.34604	4.91451	1.3774	4.22039e-06	3.22564e-05
PCDHAC2	7.39192	4.90983	1.41409	6.92211e-06	5.09012e-05
PAR2L	10.7784	4.80584	1.05387	1.37449e-06	1.16515e-05
GCNT2	7.00303	4.79032	1.44349	1.43685e-05	9.88427e-05
AFP	2.72827	4.77675	2.5888	0.00059694	0.00275356
COL2A1L	10.8873	4.76795	1.09566	2.71542e-06	2.1619e-05
VILL	78.4301	4.75232	0.450923	3.97788e-27	5.24785e-25
NLGN1	2.57673	4.72479	2.50642	0.000425214	0.00204346
F7	13.7342	4.71861	0.920743	1.2816e-07	1.3317e-06
LOC769590	15.0379	4.70415	1.1184	3.91059e-06	3.02159e-05
IFITM5	459.799	4.69607	0.327452	6.44348e-48	5.73792e-45
LOC107052071	6.14062	4.67465	1.3693	1.03098e-05	7.30736e-05
DLX6	55.5831	4.66419	0.576483	5.84234e-17	2.45406e-15
PKHD1	10.1067	4.64382	1.08561	4.09371e-06	3.13722e-05
PLEKHG7	20.7573	4.64124	0.734021	8.04933e-11	1.41519e-09
AvBD6	913.103	4.63647	0.603935	1.04617e-15	3.68228e-14
LOC101748943	2.47441	4.6232	2.49944	0.000510612	0.00240074
LYG2	1804.66	4.60708	0.592829	4.89309e-16	1.79682e-14
LOC112531905	6.12908	4.59276	1.38458	1.43496e-05	9.87887e-05
ADGRD1	296.314	4.58701	0.643274	5.59145e-14	1.52736e-12
LOC112532133	6.20391	4.58385	1.42471	2.26342e-05	0.000147932
MEPE	334.336	4.58335	1.33203	2.0746e-05	0.000136999
CD200L	12.3951	4.57496	0.880412	1.04821e-07	1.10139e-06
KIAA1549L	12.7323	4.57097	0.925176	2.86299e-07	2.7955e-06
SIGLEC15	77.0777	4.56234	0.602835	3.21453e-15	1.05629e-13
CAMP	1892.1	4.54896	0.569356	8.55075e-17	3.53338e-15
AvBD2	6376.18	4.5455	0.60021	2.28227e-15	7.64046e-14
KAZALD1	188.137	4.5445	0.418264	1.00275e-28	1.59455e-26
SPHKAP	13.2455	4.53947	1.01124	1.30452e-06	1.11059e-05
KIAA0408	115.356	4.53214	0.429846	6.78555e-27	8.63219e-25
SV2C	42.2787	4.53209	0.810308	1.81919e-09	2.57755e-08
LECT2	13170.7	4.51392	0.586715	8.83203e-16	3.1586e-14
SERPINB10B	2604.57	4.50417	0.602077	4.60846e-15	1.48153e-13
C24H11orf34	5.70275	4.49998	1.39772	2.3103e-05	0.000150664
LOC107053254	10.2198	4.47919	1.33691	8.0024e-05	0.000462286
S100A9	3431.87	4.47403	0.603832	7.67595e-15	2.39001e-13
AvBD1	5240.58	4.46214	0.812845	2.16584e-09	3.01357e-08
SPIK2	571.458	4.44526	0.557934	1.1286e-16	4.53733e-15
PDE6H	8.72879	4.44184	1.12031	1.39925e-05	9.64792e-05
ELOVL2	3.46941	4.43675	3.30594	0.00403874	0.0144612
IL17REL	2.57202	4.43217	2.69863	0.00156683	0.00638127
CATH1	875.77	4.43215	0.622086	5.90485e-14	1.60803e-12
LOC427665	101.374	4.42609	0.503624	1.31461e-19	7.67645e-18
ASIC4	16.5837	4.41954	1.0049	1.11938e-06	9.65427e-06
PTPRO	6.54804	4.4184	1.62708	0.000148824	0.00081007
CHRNA4	27.6708	4.40666	0.647049	1.28789e-12	2.90345e-11
SLC24A2	11.7309	4.40371	0.95337	1.08637e-06	9.39689e-06
PRSS57	169.169	4.36505	0.536676	4.078e-17	1.75858e-15
PSTPIP2	193.612	4.35577	0.351617	3.48638e-36	9.85595e-34
PLXNA4	33.4341	4.33281	0.640539	1.20312e-12	2.71922e-11
KL	2.49356	4.3316	2.65916	0.00155832	0.00635592
LYPD6B	19.9984	4.32361	0.757016	1.92367e-09	2.7062e-08
SGK2	33.614	4.31986	0.698563	5.01766e-11	9.10025e-10
GRIA1	38.0065	4.3099	0.595394	5.25085e-14	1.43762e-12
AvBD4	234.133	4.30687	0.596317	3.94367e-14	1.11134e-12
LOC107054799	2.24823	4.30612	2.56074	0.00123952	0.00521519
MATN4	16702.3	4.28434	0.75693	8.3452e-10	1.2396e-08
LRRC4C	19.9693	4.28043	0.725659	5.71319e-10	8.72659e-09
RSFR	1532.76	4.25321	0.522682	2.68806e-17	1.19986e-15
TGM3	1151.66	4.24285	0.521963	2.85374e-17	1.27063e-15
LOC112532265	10.8364	4.24235	0.966996	2.51586e-06	2.01966e-05
LOC107055062	32.051	4.23049	0.503291	1.01935e-17	4.78473e-16
LOC107054405	19.342	4.22718	0.779847	7.71914e-09	9.91189e-08
LOC415913	58.9638	4.21932	0.55411	3.27947e-15	1.07564e-13
ANKRD22	48.5808	4.21283	0.608209	4.79651e-13	1.14512e-11
SLC26A7	24.9242	4.20654	0.699062	1.96888e-10	3.24382e-09
TMEM45BL	23.7424	4.19673	0.600977	6.00283e-13	1.41603e-11
LOC101750074	10.2847	4.17973	0.976388	3.93634e-06	3.0349e-05
CDH2	907.226	4.1498	0.304818	1.88769e-43	1.12066e-40
LOC112532339	2.15918	4.14829	2.61199	0.00187381	0.00743623
GFRA4	63.0526	4.13628	0.618732	1.17535e-12	2.67002e-11
TRIM71	53.6515	4.13445	0.556744	8.19183e-15	2.53733e-13
DCHS2	12.9576	4.12684	0.868541	3.42144e-07	3.27907e-06
RAB3C	50.1692	4.12589	0.63424	8.94104e-12	1.82615e-10
CST7	87.3734	4.11609	0.457107	3.78319e-20	2.44125e-18
LOC101747455	846.168	4.10458	0.572088	4.52359e-14	1.2608e-12
KRT15	12.0725	4.10076	0.871541	5.37402e-07	4.97202e-06
AOAH	144.445	4.10047	0.511182	1.08914e-16	4.38858e-15
IGLL1	1034.03	4.09837	0.996439	1.8773e-06	1.5429e-05
QPRT	7.56719	4.09063	1.22513	0.000104538	0.000590119
KLHL14	17.2097	4.08999	0.787054	3.3468e-08	3.83568e-07
CEBPA	354.617	4.08725	0.459085	4.43416e-20	2.82044e-18
LOC112531135	5.03783	4.08254	1.5206	0.00018409	0.000982807
LPAR3	186.315	4.08231	0.548776	6.87567e-15	2.15212e-13
LOC107049422	3.13759	4.08115	3.38554	0.00520484	0.0180347
GABBR2	10.9978	4.07854	1.11468	2.58718e-05	0.000167069
CYP1C1	48.6689	4.07545	0.710554	6.3913e-10	9.65471e-09
ADGRD2	12.6551	4.07507	0.905088	1.0422e-06	9.05447e-06
LOC107054889	12.2281	4.07373	0.905916	1.30894e-06	1.11329e-05
NCF4	52.0313	4.07151	0.531897	2.11661e-15	7.13955e-14
ACP5	3151.81	4.07117	1.4818	0.000197537	0.00104426
RGSL1	6.8456	4.05322	1.0918	4.0233e-05	0.00025028
LOC422924	2.24736	4.05251	2.78963	0.00315019	0.0116497
MCHR2	88.6704	4.05172	0.769353	7.73776e-09	9.92863e-08
LYZ	557.838	4.04317	0.840919	8.42342e-08	8.99176e-07
BCO2	2.20247	4.02646	2.67052	0.00244549	0.0093524
CYP2AB4	2.22141	4.01727	2.73912	0.00290484	0.0108551
PPP2R2C	132.133	4.00842	0.657302	6.58551e-11	1.17641e-09
XCR1	6.98609	3.99192	1.1469	7.46724e-05	0.000435324
PAX3	6.79523	3.98821	1.11961	6.04524e-05	0.000360327
LOC420107	68.488	3.98659	1.28665	7.42394e-05	0.000433226
LOC418355	6.62084	3.98334	1.09453	5.14545e-05	0.000312553
PLXNC1	654.069	3.97853	0.403964	5.40177e-24	5.01071e-22
LOC112529971	20.2769	3.97465	0.971838	3.47139e-06	2.71164e-05
GRIK3	1.98628	3.95986	2.58117	0.00223881	0.00866661
DDEFL1	162.01	3.9563	0.482605	2.40788e-17	1.08021e-15
PI3	1277.17	3.95324	0.501126	2.00135e-16	7.71515e-15
PRAM1	102.802	3.95022	0.505966	6.53384e-16	2.3652e-14
LOC107054402	32.5337	3.94514	0.677166	5.65372e-10	8.64316e-09
LRG1	37.6725	3.94325	0.655395	2.23267e-10	3.62616e-09
ADGRG3	232.623	3.94277	0.605868	5.58114e-12	1.17494e-10
RBPJL	367.376	3.93809	0.609704	5.79164e-12	1.21495e-10
SHTN1	150.107	3.93732	0.555193	9.17848e-14	2.41818e-12
AvBD7	2162.32	3.93692	0.952774	1.8206e-06	1.49838e-05
ST18	51.0325	3.92614	0.663348	2.26015e-10	3.65938e-09
LOC107049105	6.06335	3.92609	1.97237	0.00116537	0.00493915
DCSTAMP	120.745	3.90615	0.412333	2.64163e-22	2.15814e-20
FCGBPL	1116.25	3.90288	1.49179	0.00028588	0.00143706
TMEFF1	11.1371	3.9022	0.866787	1.29066e-06	1.09931e-05
PTPN22	229.056	3.89864	0.399189	8.70139e-24	7.90672e-22
ANKS1B	10.5572	3.89615	0.813668	4.60343e-07	4.29927e-06
C18H17ORF67	41.3473	3.88125	0.919166	1.73602e-06	1.43473e-05
CD163	142.061	3.87661	0.613903	1.75478e-11	3.44952e-10
SLCO1B1	4.3428	3.87325	1.52833	0.000324058	0.0016081
PLEKHN1	41.541	3.86751	0.533363	4.40973e-14	1.23099e-12
LOC112531568	11.4385	3.86593	0.949582	5.60979e-06	4.18385e-05
LOC101748032	67.0428	3.85109	0.650801	3.08603e-10	4.91612e-09
LOC112532517	14.8209	3.84318	0.743643	3.97601e-08	4.52477e-07
ALDOB	29.3207	3.8358	0.521785	3.45536e-14	9.81499e-13
SLC12A5	316.401	3.83537	0.473987	3.77862e-17	1.6374e-15
LOC100858460	23.4652	3.83316	0.610924	4.69221e-11	8.56233e-10
JCHAIN	263.095	3.8326	0.636728	1.10897e-10	1.91755e-09
LOC107052466	57.8485	3.83193	0.74021	1.81993e-08	2.18563e-07
ZNF831	32.3486	3.82597	0.621524	7.43035e-11	1.31676e-09
CXorf21	10.1818	3.82106	0.861296	2.07246e-06	1.68849e-05
XDH	95.2251	3.80993	0.630691	9.66671e-11	1.68458e-09
LOC107051767	2.00522	3.80909	2.75962	0.00387734	0.0139478
SLC4A8	26.9884	3.80583	0.505648	8.26336e-15	2.55504e-13
MRGPRH	52.8771	3.80059	0.753923	3.98795e-08	4.53257e-07
MAPK11	204.988	3.7855	0.464802	3.41334e-17	1.48999e-15
SSTR2	111.749	3.78028	1.05827	1.75089e-05	0.000117717
LOC107053603	8.02814	3.77665	0.976338	2.1324e-05	0.000140192
LOC420160	185.755	3.77364	0.501859	4.72344e-15	1.51576e-13
LOC101749621	8.2762	3.76583	0.995404	2.68832e-05	0.000173036
LOC107052289	6.46051	3.76383	1.22237	0.000247897	0.00126906
CRLF2	6.32156	3.76093	1.18369	0.000184897	0.000985636
HTR1F	24.861	3.76078	0.711048	1.26197e-08	1.56625e-07
C1QTNF6	1296.44	3.75972	0.489404	1.04355e-15	3.68032e-14
MSX1	105.073	3.75602	0.363112	3.96922e-26	4.62038e-24
LOC100858919	174.066	3.75485	0.360977	2.18758e-26	2.61113e-24
FCER1G	23.7627	3.73591	0.698424	1.11891e-08	1.3955e-07
TMEM154	59.4594	3.72938	0.490536	3.92367e-15	1.27055e-13
SLITRK6	4.44072	3.71748	1.68765	0.000838876	0.00371466
SERPINB10A	122.082	3.71695	0.521555	8.75805e-14	2.3229e-12
DMP1	1307.88	3.70831	1.22524	0.00010175	0.000575656
LOC100858068	171.324	3.70772	1.59676	0.000593509	0.00274129
NMNAT3	4.43531	3.7048	1.73306	0.00100834	0.00435465
ATP6V0D2	422.992	3.69593	1.88895	0.0011388	0.00484241
CHIR-B3	12.064	3.69296	1.21367	0.000152395	0.000827991
BPIL	189.708	3.69294	0.316004	1.01409e-32	2.15011e-30
RASSF6	31.3446	3.68808	0.544167	1.33837e-12	3.00585e-11
LOC107053913	3.85738	3.68682	1.62399	0.000888676	0.00390605
CHRM4	52.9544	3.67472	0.503759	1.84376e-14	5.4368e-13
TFEC	12.1773	3.6728	0.884688	3.8076e-06	2.95097e-05
IL18RAP	17.9989	3.67111	0.846375	1.41434e-06	1.19437e-05
CD180	33.2108	3.66962	0.571272	1.31215e-11	2.62872e-10
SBSPON	41.7007	3.66929	0.631092	4.0083e-10	6.25112e-09
LOC112531326	7.94446	3.66597	1.1398	0.000171458	0.000921445
LAT2	93.0925	3.65127	0.557766	4.09422e-12	8.74318e-11
LOC101748775	17.5814	3.65118	0.694133	1.71923e-08	2.0759e-07
IQCA1	17.9838	3.65093	0.768429	1.87958e-07	1.89126e-06
LOC107054541	1.92945	3.64748	2.7268	0.00418885	0.0149356
VEPH1	47.4442	3.64401	0.408542	4.48134e-20	2.83023e-18
SIAH3	3.82773	3.64001	1.56571	0.000655785	0.00299168
P2RY10	82.0495	3.63966	0.441584	2.007e-17	9.09532e-16
VH26L1	97.0394	3.62753	0.758253	1.0665e-07	1.11863e-06
LOC770881	24.9219	3.62468	0.662582	4.45759e-09	5.94679e-08
LOC112532772	1.96292	3.62283	2.7756	0.00454874	0.01602
RIPK3	47.5375	3.62022	0.573808	1.96848e-11	3.82736e-10
GPC3	226.733	3.60908	0.677199	5.77928e-09	7.57945e-08
PRR15	9.40672	3.60628	0.852101	4.06407e-06	3.11853e-05
GPR141	94.074	3.59968	0.526307	6.96472e-13	1.61934e-11
LOXL4	2344.89	3.58676	0.828486	8.71441e-07	7.68715e-06
PI15	59.4528	3.58642	0.690056	1.49291e-08	1.82741e-07
LOC101750509	183.36	3.58126	0.503837	8.76469e-14	2.3229e-12
TPD52L1	50.4645	3.57699	0.513733	3.45707e-13	8.35419e-12
RAC2	589.881	3.57238	0.46496	1.16549e-15	4.07808e-14
ADGRG5	36.1599	3.57148	0.591859	1.64604e-10	2.75785e-09
LCP1	1516.41	3.56684	0.342601	1.76587e-26	2.16209e-24
LOC101751902	22.7464	3.56523	0.630874	2.33009e-09	3.23957e-08
LOC426456	71.2669	3.56322	0.524948	1.18812e-12	2.69558e-11
SERPINB1	111.624	3.56002	0.541556	4.08272e-12	8.72908e-11
LOC112531274	2.11122	3.55521	2.94846	0.00557431	0.0191067
LOC419545	161.988	3.55515	0.520437	6.68667e-13	1.55876e-11
SYK	105.19	3.552	0.465558	2.32323e-15	7.74846e-14
RAB44	240.774	3.55137	0.562026	2.021e-11	3.92091e-10
MIR1652	1.7953	3.54751	2.67606	0.00436248	0.0154927
TLR7	188.267	3.54077	0.409436	4.75925e-19	2.61612e-17
DMBT1	143.772	3.5387	0.426593	9.30675e-18	4.41312e-16
TMEM71	25.2279	3.52767	0.746456	1.57604e-07	1.60487e-06
LOC101750757	61.5058	3.52718	0.540651	4.63925e-12	9.83632e-11
LTC4SL	22.8147	3.52699	0.576577	1.23302e-10	2.10346e-09
FAM150A	21.0152	3.52695	0.772862	3.98398e-07	3.77419e-06
HDC	145.104	3.51131	0.517095	9.76159e-13	2.2289e-11
RNF157	49.1959	3.51116	0.44579	4.39875e-16	1.63212e-14
RBM47	39.5156	3.51065	0.462947	4.2305e-15	1.36248e-13
TESPA1	35.2226	3.5092	0.541369	1.2601e-11	2.533e-10
CFH	1672.58	3.50841	0.42134	5.80514e-18	2.80188e-16
THEMIS2	57.7316	3.49677	0.47205	1.71967e-14	5.12161e-13
IRX6	387.506	3.49547	0.240758	1.46174e-48	1.37019e-45
PLG	32.1002	3.49091	0.614876	1.53591e-09	2.20069e-08
AT2	190.275	3.49072	0.989716	2.19868e-05	0.000143987
MAT2A_1	3.5829	3.48818	1.58112	0.000931077	0.00406135
CSF3R	685.103	3.48263	0.40203	3.4903e-19	1.96095e-17
CD48	264.544	3.48145	0.388774	2.90947e-20	1.89808e-18
LOC101749170	16.1825	3.47836	0.998594	3.21645e-05	0.000204224
C5AR1	55.0265	3.47791	0.412959	4.57253e-18	2.24963e-16
LOC418667	72.4503	3.47749	0.463327	5.09402e-15	1.6288e-13
LOC107050008	7.20636	3.47103	1.06079	0.000131798	0.000728305
ZNF804B	18.6923	3.47005	0.634765	6.09701e-09	7.95514e-08
SLC1A6	215.631	3.46765	0.3095	3.39412e-30	6.04492e-28
PGR2/3	1297.07	3.4673	1.05844	5.04667e-05	0.000306971
CSTA	305.02	3.46679	0.548988	1.92317e-11	3.74744e-10
PDE6B	31.5599	3.4619	0.748422	2.69312e-07	2.64051e-06
MPO	2660.97	3.46054	0.978154	2.08621e-05	0.000137612
ARHGAP30	248.531	3.45768	0.402397	7.23379e-19	3.84579e-17
SPI1	451.606	3.447	0.320236	4.58715e-28	6.69649e-26
LOC112532580	11.8798	3.44421	0.784045	1.4644e-06	1.23198e-05
ATP1B1	335.164	3.44368	0.252497	2.03419e-43	1.16867e-40
RBP7	90.955	3.44142	0.399315	6.14833e-19	3.30983e-17
RASSF5	212.443	3.43145	0.481109	8.08257e-14	2.15818e-12
CASP18	51.0921	3.4273	0.489114	2.33265e-13	5.76207e-12
LOC112531103	5.14782	3.42634	1.31398	0.000950469	0.00413581
SCN5A	8.22675	3.4207	0.875913	1.53809e-05	0.000104595
KCND3	35.1065	3.42038	0.523349	5.95585e-12	1.24646e-10
TARP	227.539	3.4196	0.539542	1.67849e-11	3.31169e-10
DOCK2	184.895	3.41903	0.380037	2.03598e-20	1.3655e-18
SRGN	863.277	3.41705	0.429918	1.49775e-16	5.83794e-15
KNG1	56.6851	3.40962	0.53851	2.07224e-11	4.01158e-10
GCHFR	70.6097	3.40352	0.489694	2.75016e-13	6.73732e-12
IFI30	909.123	3.40341	0.329901	4.80197e-26	5.55345e-24
KCNS3	5.09823	3.4023	1.24856	0.000738539	0.0033157
HCK	63.7143	3.40196	0.539764	3.14276e-11	5.90428e-10
DIRAS2	11.3878	3.40186	0.871502	1.27292e-05	8.84883e-05
BCL2L14	22.7438	3.40174	0.612005	3.27212e-09	4.45198e-08
CSF2RA	165.408	3.40094	0.385623	1.03083e-19	6.07919e-18
ATP6V1C2	238.802	3.39752	0.590501	5.94451e-10	9.02572e-09
FAM19A2	8.84432	3.39387	1.00778	7.68102e-05	0.000446472
RAB37	69.5486	3.39124	0.583914	6.06445e-10	9.19999e-09
HBE	7.15879	3.38926	1.81814	0.00265754	0.010049
TAAR1	25.0203	3.38512	0.713628	1.84544e-07	1.86111e-06
CYTH4	132.105	3.38421	0.497582	8.46734e-13	1.94836e-11
CXCR1	50.6305	3.37913	0.491209	6.29311e-13	1.47863e-11
BLNK	125.666	3.37701	0.375392	1.97103e-20	1.33476e-18
IGFALS	6.19553	3.36783	0.973245	0.000110804	0.000621748
TNFRSF19	275.943	3.36677	0.594193	9.52382e-10	1.4053e-08
MZB1	12.3606	3.36498	0.935756	2.75006e-05	0.00017669
GSTT1	176.56	3.36087	0.34058	3.62795e-24	3.40072e-22
ADARB2	3.40954	3.36079	1.59259	0.00121818	0.00513389
PSTPIP1	149.067	3.35606	0.403894	7.47326e-18	3.58757e-16
LRRC56	4.67461	3.35331	1.26974	0.000983402	0.00426556
NCF1	122.074	3.34477	0.475833	2.09337e-13	5.23637e-12
CDH22	6.78819	3.33573	1.11358	0.000307958	0.00153892
FAM109A	31.565	3.33022	0.425928	9.57207e-16	3.40957e-14
HABP2	40.5368	3.32946	0.684787	8.43135e-08	8.99176e-07
PHACTR3	62.6346	3.32886	0.420483	2.06057e-16	7.90921e-15
CRCBL	270.581	3.32856	0.476133	2.23952e-13	5.57064e-12
LOC107050812	136.366	3.32745	1.12941	0.000147631	0.000804315
TROJANZ	110.775	3.3244	0.369723	1.88113e-20	1.27874e-18
SELPLG	98.4249	3.32292	0.416378	1.32316e-16	5.23677e-15
SERTM1	100.929	3.31791	0.584358	1.19691e-09	1.74301e-08
TRIL	61.1304	3.31678	0.500621	2.25428e-12	4.96276e-11
LOC107051274	279.618	3.31618	1.63554	0.00122916	0.00517402
IGSF1L6	3.53379	3.31308	1.63847	0.00144081	0.00594553
RBP1	24.2749	3.30894	0.823314	4.72933e-06	3.5827e-05
ATP2B2	55.6275	3.30736	0.503354	5.99329e-12	1.25135e-10
IL5RA	33.716	3.30679	0.737955	6.59225e-07	5.97496e-06
LOC112532110	3.10795	3.30334	1.4815	0.000926925	0.00404624
SIGLEC1	302.644	3.30297	0.479541	4.1963e-13	1.00317e-11
DPP10	23.8731	3.30045	0.548647	2.52194e-10	4.06478e-09
MSLNL	31.0419	3.29873	0.606286	4.91164e-09	6.52809e-08
NTN4L	75.0208	3.29633	0.52644	2.43962e-11	4.65699e-10
COL24A1	146.301	3.29164	0.423568	7.39012e-16	2.66433e-14
LOC107049200	2.20787	3.29078	3.38014	0.00815702	0.0263421
RNASE6	115.674	3.29009	0.512499	9.89322e-12	2.0091e-10
TESC	123.607	3.28567	0.54298	1.28761e-10	2.18611e-09
LOC107050748	3.48597	3.28133	1.71061	0.00187216	0.00743438
LOC100858647	41.2241	3.28042	0.59347	2.46903e-09	3.42206e-08
MMR1L4	91.2138	3.28022	0.570302	6.17178e-10	9.35485e-09
CADM1	474.893	3.278	0.270759	7.24034e-35	1.84215e-32
MGAT5B	308.429	3.27761	0.399501	1.66123e-17	7.66489e-16
EYA2	39.8105	3.2752	0.501733	6.11827e-12	1.27446e-10
SLC26A1	34.1538	3.27225	0.930619	2.64313e-05	0.000170435
ADAM19	36.2047	3.27136	0.586442	2.77811e-09	3.81776e-08
CUX2	12.0335	3.27122	0.678464	2.14118e-07	2.13758e-06
CD36	564.579	3.26891	0.822768	4.22177e-06	3.22564e-05
SNX10	588.245	3.268	0.349733	7.29235e-22	5.72145e-20
IL12B	5.894	3.26697	1.00788	0.000207177	0.00108903
PRLL	138.056	3.26622	1.4042	0.000740614	0.00332334
CCBE1	122.687	3.2606	0.329168	2.5598e-24	2.45108e-22
CCR5	74.0155	3.26053	0.500397	6.97515e-12	1.44619e-10
OVSTL	7.63972	3.2545	0.887432	3.55006e-05	0.000223416
CDK15	7.86397	3.25379	0.968485	9.76334e-05	0.000554303
LOC100857892	315.277	3.24604	0.898725	1.70121e-05	0.000114607
HRH4	33.3939	3.24574	0.645638	5.00556e-08	5.58229e-07
UNC5C	55.673	3.24429	0.318564	2.31372e-25	2.45944e-23
IGSF11	9.0779	3.24087	0.856353	1.97276e-05	0.000130856
SLC2A6	35.0269	3.24063	0.506836	1.80794e-11	3.53451e-10
GLIPR1L	155.403	3.23944	0.398405	3.68852e-17	1.60226e-15
CYSP1L	4.76995	3.23582	1.38178	0.00178936	0.00715826
STON2	106.479	3.23328	0.435678	1.01402e-14	3.09771e-13
LOC415661	13.4359	3.2324	0.954128	5.23067e-05	0.000316973
MLNR	6.09121	3.23076	1.10133	0.000431933	0.00207128
LOC107050774	6.44077	3.22928	1.20583	0.000751359	0.00336731
MYO1F	482.791	3.22838	0.347611	1.33419e-21	1.02422e-19
PDCD1	58.315	3.22309	0.570224	1.13397e-09	1.65542e-08
GMIP	150.247	3.21749	0.455644	1.48018e-13	3.79855e-12
LRMP	121.961	3.21591	0.364574	9.96802e-20	5.9094e-18
LOC107054744	22.9978	3.21522	0.525887	1.32271e-10	2.24144e-09
FAM78A	154.773	3.21365	0.347675	2.2241e-21	1.68559e-19
DRCC1	90.3594	3.20409	0.284755	3.33742e-30	6.00399e-28
VCAM1	921.974	3.20179	0.611613	1.16158e-08	1.44367e-07
NCF2	83.5244	3.20061	0.400073	1.39266e-16	5.47535e-15
LYN	310.574	3.18868	0.311831	1.28235e-25	1.4098e-23
LOC107052216	2.9873	3.18016	1.56624	0.00177351	0.00710443
LOC112531851	1.7601	3.17804	3.00028	0.00799314	0.0258832
LOC107053021	3.30426	3.17736	1.64466	0.00186805	0.00742303
PTPN6	634.843	3.17649	0.367051	4.08202e-19	2.27902e-17
SLIT2	137.949	3.17345	0.26499	3.27183e-34	7.76952e-32
USP35	9.08975	3.17254	0.893986	4.19727e-05	0.000260283
ARHGAP15	184.61	3.16758	0.377403	4.39478e-18	2.16817e-16
LOC112531114	4.32392	3.16492	1.30224	0.00164722	0.00665691
ADAM28	50.7381	3.16456	0.483737	5.66484e-12	1.18975e-10
ITGB3	875.646	3.16272	0.267625	2.64334e-33	5.88475e-31
IGSF1L3	43.9589	3.16253	0.458658	6.33385e-13	1.48429e-11
ARSE	4.20139	3.16215	1.17446	0.000978406	0.00424699
TRPM2	35.4413	3.16193	0.508273	3.68051e-11	6.79978e-10
LOC101749734	3.33725	3.15915	1.63607	0.00183789	0.00732441
DGAT2	51.159	3.15739	0.665344	1.87776e-07	1.8905e-06
ABCA8	107.118	3.15192	0.432076	2.30366e-14	6.71493e-13
TMEM40L	34.9332	3.15022	0.698945	5.74163e-07	5.27649e-06
LOC100857883	101.264	3.14479	0.35807	1.71877e-19	9.93874e-18
CHIR-IG1-5	19.9753	3.14478	0.719176	1.19517e-06	1.02484e-05
GFI1	66.6762	3.14323	0.433818	5.02791e-14	1.38833e-12
CHST9	10.0233	3.14264	0.84802	2.58151e-05	0.000166885
CSF1R	1379.77	3.14178	0.308245	1.70554e-25	1.85218e-23
PLEKHA2	194.964	3.14073	0.288984	1.38885e-28	2.18897e-26
LOC107050615	3.32157	3.14009	1.8141	0.00326689	0.0120512
F8	210.452	3.13761	0.553486	1.03124e-09	1.51413e-08
LOC107049370	12.1448	3.13756	0.954965	8.58699e-05	0.000493655
EVI2A	78.6961	3.1361	0.405156	7.88014e-16	2.82385e-14
ICOS	21.6281	3.1338	0.475784	7.23692e-12	1.49524e-10
IGSF6	109.528	3.13332	0.346694	1.72632e-20	1.19634e-18
SLC45A3	105.105	3.13197	0.366089	1.20638e-18	6.28235e-17
CYBB	285.41	3.13082	0.489252	1.26449e-11	2.53896e-10
FUT7	51.9318	3.1291	0.471062	3.08176e-12	6.66094e-11
RAB39A	8.65745	3.12834	0.868436	3.71829e-05	0.000232932
WNT9B	6.73821	3.12512	1.85327	0.00389411	0.0139974
LOC100859870	5.64491	3.12339	1.03695	0.000400176	0.00193252
BMP3	65.2042	3.11996	0.582704	7.32641e-09	9.42799e-08
LOC112533444	14.1595	3.1159	0.827156	1.17461e-05	8.22322e-05
NCKAP1L	346.037	3.1158	0.315285	4.59816e-24	4.2876e-22
2020-09-12	112.536	3.11316	0.387699	1.02047e-16	4.14946e-15
LOC107054856	2.86248	3.11274	1.54386	0.00187287	0.00743552
LY9	182.83	3.1106	0.359298	4.15579e-19	2.31296e-17
LHFPL3	35.0819	3.11031	0.508039	7.83556e-11	1.38033e-09
TMEM268	53.5202	3.10941	0.43368	6.76344e-14	1.82234e-12
LOC100857467	82.4631	3.10842	0.516631	1.6875e-10	2.81671e-09
INA	6.74635	3.10759	0.887717	7.3482e-05	0.000429228
LOC768391	1.84183	3.10694	3.22117	0.0090755	0.0288685
CPNE9	157.331	3.10634	0.387127	9.09335e-17	3.73194e-15
SELP	299.385	3.10372	0.433912	7.08029e-14	1.90196e-12
BIN2	189.125	3.10209	0.524127	2.66447e-10	4.26747e-09
SCNN1D	5.57307	3.10171	1.01607	0.000335135	0.00165569
ADAM33	339.97	3.09615	0.29203	2.08681e-27	2.88109e-25
MLKL	8.33827	3.094	0.832904	2.79097e-05	0.00017906
SAMSN1	79.8222	3.0931	0.368914	5.77843e-18	2.79657e-16
FYB	271.176	3.09266	0.405262	1.925e-15	6.53034e-14
F10	242.69	3.08863	0.364874	2.46763e-18	1.23799e-16
KCNB2	22.1852	3.08781	0.639937	1.32618e-07	1.37322e-06
LRRC25	36.2952	3.08311	0.498935	6.3809e-11	1.141e-09
LOC100858973	10.6862	3.08205	0.7985	1.52111e-05	0.000103678
C3	160.193	3.07653	0.533067	5.78401e-10	8.81963e-09
NUGGC	43.4331	3.07577	0.555389	2.67725e-09	3.68199e-08
TMEM255B	154.513	3.07522	0.497121	4.20885e-11	7.71984e-10
LOC107053039	20.2121	3.07045	0.597005	2.9764e-08	3.44443e-07
FBP1	241.985	3.06991	0.542993	1.2272e-09	1.78419e-08
LOC107052464	2.80064	3.06917	1.55027	0.00206506	0.00810638
P2RY4	5.47302	3.06717	1.01379	0.000395531	0.0019132
GPD1L2	28.9425	3.06499	0.669331	4.45936e-07	4.18446e-06
NXPH3	36.997	3.06083	0.562183	4.34448e-09	5.80459e-08
MATN1	5887.73	3.06071	1.09707	0.000270986	0.00137071
GRIN2C	10.3491	3.05962	0.694378	1.75527e-06	1.4493e-05
LOC112531927	2.8942	3.05829	1.67253	0.00289963	0.0108401
ALOX15B	169.022	3.05581	1.12874	0.000325487	0.00161384
SPEF2	4.15602	3.05494	1.16084	0.00108791	0.00465092
RGS11	26.3379	3.05064	0.555212	4.19267e-09	5.61862e-08
LOC100857615	23.0391	3.04837	0.786433	9.00425e-06	6.46636e-05
LOC112533600	5.98826	3.04724	1.12315	0.000672976	0.0030546
HAL	17.7057	3.04714	0.656189	4.58377e-07	4.28315e-06
PTPRE	234.294	3.04531	0.23282	3.79497e-40	1.57182e-37
TLR4	106.576	3.03922	0.418704	2.75278e-14	7.94602e-13
CTSG	248.901	3.03644	0.474511	1.27662e-11	2.56044e-10
PLTGP6L1	27.1905	3.03449	0.608857	5.43924e-08	6.02443e-07
CECR2	37.9922	3.0339	0.524129	6.86399e-10	1.03424e-08
PRF1	10.2581	3.02618	0.757219	9.32449e-06	6.6748e-05
ZP1	84.0612	3.0233	0.63507	1.28092e-07	1.3317e-06
LOC101750462	4.46854	3.02308	1.33023	0.00215765	0.00839951
CCL19	8.54645	3.02078	0.930494	0.000115595	0.000646594
C3H8ORF80	61.4345	3.0198	0.531926	1.24537e-09	1.8062e-08
SLC2A9	14.5273	3.01916	0.604522	7.4466e-08	8.01837e-07
EMB	981.726	3.01706	0.445523	1.0516e-12	2.39501e-11
LOC101751866	132.871	3.01699	0.57942	1.43368e-08	1.76216e-07
LOC107050060	23.174	3.00852	0.925241	7.12877e-05	0.000417231
LGR5	20.0611	3.00823	0.800574	1.27652e-05	8.87039e-05
EPHX4	24.228	3.00473	0.619912	1.08853e-07	1.13909e-06
HRG	2.61849	3.00453	1.56263	0.00247877	0.00944319
ITGB2	734.286	3.00416	0.347219	4.55265e-19	2.51809e-17
SVEP1	247.007	3.00353	0.534973	1.48279e-09	2.12972e-08
ABCG1	90.2641	3.00087	0.588513	2.81333e-08	3.277e-07
LOC101751016	11.1304	3.00048	0.808562	1.88827e-05	0.000125861
ALOX5AP	102.691	2.99831	0.465571	9.74328e-12	1.98091e-10
LOC101751989	9.55531	2.99627	0.842229	3.80011e-05	0.000237474
LOC107053265	16.9974	2.99507	1.36153	0.00125298	0.00526174
LOC112531508	96.6934	2.99138	0.335559	4.4512e-20	2.8212e-18
LOC112532142	4.12871	2.99091	1.2593	0.00191418	0.00756582
CD80	98.1888	2.99052	0.405559	1.49691e-14	4.50337e-13
SERPINB12	60.0988	2.98749	0.607962	7.56226e-08	8.13309e-07
LOC107053513	13.1925	2.98527	0.884098	5.39211e-05	0.000325869
PTPRC	662.243	2.97833	0.408674	2.64883e-14	7.67084e-13
LOC101748329	2.82919	2.97742	1.56767	0.00223157	0.0086438
LAPTM5	737.693	2.97603	0.332272	2.69068e-20	1.7683e-18
SASH3	148.361	2.9728	0.386672	1.42974e-15	4.95402e-14
LOC107052057	6.39066	2.97264	0.885238	0.00012087	0.000673982
COL22A1	847.703	2.97087	0.57394	1.67499e-08	2.0266e-07
CYP4F11	21.1935	2.96791	0.485162	1.21592e-10	2.08027e-09
SLC24A4	94.7656	2.96766	0.56001	9.77758e-09	1.22719e-07
LOC112531857	2.88513	2.96392	1.63871	0.00263893	0.00998501
LOC101749196	36.0642	2.95679	0.474822	4.80817e-11	8.76495e-10
HRH3L	35.01	2.9534	0.52433	2.00106e-09	2.80401e-08
TBXAS1	91.5508	2.95039	0.490355	1.54192e-10	2.59807e-09
IPCEF1	153.308	2.94771	0.333357	7.81831e-20	4.72014e-18
UGT8	30.2641	2.94744	0.550536	6.47455e-09	8.41078e-08
TLR21	62.9071	2.94483	0.378468	7.50787e-16	2.70132e-14
LOC107050454	7.25999	2.9441	1.18851	0.00107191	0.00459463
SUSD1	349.673	2.94233	0.555862	9.15247e-09	1.15607e-07
AKR1D1	126.756	2.94103	0.64351	3.43916e-07	3.29309e-06
ACAP1L	95.8823	2.94089	0.482163	9.71427e-11	1.69121e-09
RUFY4	28.8946	2.93284	0.430046	1.19431e-12	2.7062e-11
MYO1G	195.392	2.92898	0.420576	2.98904e-13	7.2527e-12
LRRC17	372.828	2.92827	0.449631	5.57083e-12	1.17416e-10
FES	272.905	2.92104	0.365004	1.21286e-16	4.85418e-15
CD244	139.892	2.92032	0.447386	5.98636e-12	1.25135e-10
CIITA	74.5053	2.91983	0.444474	4.44401e-12	9.44485e-11
BLEC1	25.4206	2.91005	0.537772	5.22618e-09	6.92032e-08
LOC101752071	49.9999	2.90842	0.402236	4.69702e-14	1.30302e-12
LOC107055004	24.3804	2.90333	0.561878	2.41525e-08	2.85628e-07
IGFBP2	328.715	2.90223	0.363902	1.2231e-16	4.88418e-15
PNAT3	61.3728	2.90221	0.439786	3.71297e-12	7.98681e-11
MYLKSML	7.72849	2.90039	0.870677	9.61443e-05	0.000546895
C26H1orf116	31.8186	2.8983	0.527071	3.52378e-09	4.76165e-08
LOC112532928	4.13739	2.89307	1.23699	0.00198792	0.00782602
LOC101748913	26.5929	2.89194	0.869049	6.68491e-05	0.000393841
LOC107052991	2.75276	2.89148	1.55976	0.0023593	0.00906755
RPH3A	11.5331	2.88739	0.802206	2.98468e-05	0.000190651
SSTR3	15.8253	2.88645	0.741198	8.03646e-06	5.83487e-05
LOC107050532	7.22426	2.88598	0.81576	6.14896e-05	0.00036478
WNT4	196.392	2.8839	0.567061	2.72517e-08	3.18473e-07
CCDC125	45.955	2.88194	0.526423	3.52933e-09	4.76553e-08
LOC107054323	3.75385	2.87777	1.23554	0.00231241	0.00891045
RGS18	119.901	2.87741	0.448218	1.22878e-11	2.47284e-10
LOC107053481	1.5219	2.87556	2.97383	0.00984928	0.0310031
GALNT3	402.735	2.87282	0.231717	2.36569e-36	7.02215e-34
ADAMTS18	193.914	2.87241	0.704702	3.18312e-06	2.50892e-05
P2RX1	57.1121	2.86788	0.602831	1.74025e-07	1.76302e-06
SLC9A2	16.4411	2.86772	0.547625	2.2139e-08	2.63566e-07
MOB3B	24.3725	2.86622	0.558594	2.68032e-08	3.13743e-07
ARL4C	292.673	2.86606	0.431782	2.44419e-12	5.3478e-11
LOC107050509	6.35269	2.86192	1.06296	0.000731632	0.00328967
PDCD1LG2	105.112	2.86093	0.275071	2.19916e-26	2.61113e-24
PLD4	11.8785	2.85937	0.645942	1.23842e-06	1.05786e-05
SH3TC2	47.499	2.85799	0.453412	2.91783e-11	5.51076e-10
HAVCR1	66.4372	2.85797	0.32467	1.81209e-19	1.04445e-17
MIR6621	2.58367	2.85426	1.54568	0.00264516	0.0100065
ST6GALNAC2L	88.5399	2.84934	0.397651	6.85939e-14	1.84541e-12
ATP8A1	126.09	2.84721	0.431496	3.71313e-12	7.98681e-11
ALOX5	137.317	2.84668	0.371978	1.7151e-15	5.89689e-14
MYB	110.799	2.84572	0.560218	3.20791e-08	3.68361e-07
KIF5C	41.5827	2.84499	0.333365	1.88179e-18	9.57562e-17
LOC771880	3.25934	2.84409	1.87323	0.00410305	0.0146649
FAM26F	17.5285	2.84332	0.633133	7.94637e-07	7.06917e-06
SUSD3	80.1465	2.84037	0.386943	2.03804e-14	5.97982e-13
LOC107050724	136.18	2.83683	0.37164	2.31736e-15	7.74337e-14
VAV3	264.468	2.83307	0.307288	2.57444e-21	1.94283e-19
DPP4	76.2519	2.83177	0.428104	3.76498e-12	8.07884e-11
C1QC	114.587	2.83005	0.446031	1.75756e-11	3.45117e-10
IQGAP2	421.884	2.82796	0.451704	3.17716e-11	5.95634e-10
2020-03-01	62.4659	2.82775	0.455889	5.37045e-11	9.7203e-10
EPHA3	421.925	2.82736	0.526179	6.06555e-09	7.91989e-08
MPEG1	423.444	2.82663	0.311718	1.17579e-20	8.34297e-19
LOC107054407	6.72485	2.82007	1.26587	0.00204984	0.00805376
UGT8L	21.4663	2.81996	0.72442	9.86343e-06	7.01828e-05
LMNB1	183.58	2.81947	0.310288	9.95584e-21	7.14974e-19
RDH7L	23.0636	2.81348	0.599787	3.32334e-07	3.19766e-06
AGTPBP1	63.9786	2.81264	0.328176	1.04883e-18	5.51021e-17
GYS2	5.77192	2.80866	1.02272	0.000770507	0.00344335
VTG1	1.54391	2.80844	3.16426	0.0110306	0.0341603
P2RY8	137.75	2.80726	0.370958	3.5198e-15	1.15023e-13
LILRB5L2	4.87296	2.80532	1.13228	0.00162238	0.00657442
FAM163A	4.57568	2.80273	0.997472	0.000817063	0.00362664
LCP2	168.519	2.80211	0.380465	1.66545e-14	4.98517e-13
ABLIM2	76.5642	2.79788	0.312702	5.97283e-20	3.66814e-18
NR2F1	95.5798	2.79395	0.442197	2.17213e-11	4.19129e-10
BLK	36.4565	2.79228	0.392769	1.44703e-13	3.71884e-12
LOC107053541	9.94484	2.78981	0.721202	1.51354e-05	0.00010328
RAMP1	46.9309	2.78519	0.343327	6.38738e-17	2.66415e-15
POU3F4	39.8295	2.78192	0.56286	7.21568e-08	7.79329e-07
BHLHE22	4.64288	2.78144	1.0716	0.00126885	0.00531885
PGR	60.4636	2.78133	0.495325	1.63255e-09	2.33165e-08
LOC422926	8.05607	2.77851	0.769077	4.00709e-05	0.000249533
PTPRT	9.96758	2.7756	0.662603	4.11786e-06	3.15302e-05
BASP1	492.205	2.77429	0.331806	5.49557e-18	2.66692e-16
SYNPO2	94.8279	2.77411	0.416083	2.12397e-12	4.68748e-11
LOC112532475	23.9879	2.77192	0.537736	2.51469e-08	2.96419e-07
RLN3	8.8383	2.77068	1.1	0.000941027	0.00410073
CCR2	156.627	2.7682	0.383903	5.10078e-14	1.40193e-12
PLA2R1	399.011	2.7672	0.239838	7.06602e-32	1.43007e-29
DCLK3	46.0303	2.76588	0.603528	3.7589e-07	3.57809e-06
CXCL12	1652.78	2.76421	0.483927	9.18558e-10	1.35764e-08
IL2RG	316.785	2.76412	0.369391	6.71956e-15	2.10696e-13
PAQR9	68.7488	2.7637	0.338223	3.0616e-17	1.35978e-15
LOC107053659	4.0223	2.7636	1.29296	0.00280535	0.0105386
LHX6	22.9023	2.76094	0.676805	3.74761e-06	2.91238e-05
CHIR2D-956	2.50896	2.76039	1.59021	0.00344067	0.0125725
CCL5	12.7724	2.75966	0.866781	0.000134138	0.000739474
LOC112532341	15.3175	2.75847	0.686241	5.39883e-06	4.04005e-05
ACSL5	78.8613	2.7575	0.430737	1.49914e-11	2.97988e-10
KCNT2	29.4168	2.75175	0.555523	6.95836e-08	7.53822e-07
LOC107052639	7.04291	2.74977	0.872436	0.000198858	0.00105031
SH2D1B	42.0306	2.74786	0.469284	5.08285e-10	7.87179e-09
SLC11A1	103.19	2.74686	0.346741	2.46399e-16	9.39693e-15
CD1B	39.5645	2.73776	0.399669	9.64424e-13	2.20493e-11
LOC101749148	6.86906	2.73731	0.894464	0.00026489	0.00134234
FABP4	283.433	2.73509	0.450238	1.0294e-10	1.78864e-09
PINLYP	104.32	2.73344	0.414837	3.72585e-12	8.00452e-11
DUSP4	59.0427	2.73259	0.378104	4.58253e-14	1.27523e-12
LOC101750112	21.6037	2.72983	0.72314	1.2894e-05	8.94939e-05
ABCC3	382.122	2.72927	0.241829	1.58826e-30	2.94655e-28
LOC426820	344.748	2.72895	0.3896	2.14977e-13	5.36239e-12
SELENOU	104.028	2.72468	0.339845	1.00913e-16	4.11274e-15
BLB1	493.709	2.72216	0.297327	5.074e-21	3.74971e-19
DNMT3B	27.8756	2.71669	0.597098	6.1832e-07	5.64443e-06
FAM65B	218.158	2.71378	0.3329	3.49183e-17	1.52053e-15
FLT3	16.971	2.71349	0.635115	1.8747e-06	1.54148e-05
FNDC5	29.801	2.71139	0.465291	5.13597e-10	7.94024e-09
DNASE2B	371.924	2.71015	0.311675	3.0709e-19	1.74181e-17
DNASE1L3	158.127	2.70384	0.511099	9.59001e-09	1.20705e-07
DOK2	103.757	2.7015	0.423977	1.79053e-11	3.50433e-10
PLEK	192.629	2.70125	0.350099	1.20821e-15	4.21926e-14
EOMES	34.2019	2.70007	0.413262	6.72869e-12	1.39834e-10
DMB2	116.703	2.69671	0.311604	4.72163e-19	2.60348e-17
PTAFR	86.4803	2.69618	0.456788	3.26251e-10	5.17411e-09
LIMD2	201.619	2.69582	0.256985	1.01044e-26	1.26732e-24
LOC112531107	12.2512	2.69563	0.643777	3.1837e-06	2.50892e-05
LOC100857191	10.1893	2.69496	0.801313	7.79603e-05	0.000451912
RHOBTB1	17.4074	2.69427	0.661006	4.71222e-06	3.57278e-05
BTK	203.544	2.69373	0.479689	1.77139e-09	2.51985e-08
BANK1	20.5925	2.69304	0.456987	5.88605e-10	8.94459e-09
SIRPA	43.5911	2.693	0.531131	3.89449e-08	4.44051e-07
SORBS2	97.0511	2.69174	0.489828	3.16302e-09	4.32004e-08
TCP11	2.36761	2.68863	1.622	0.00460457	0.0161942
LOC100857375	1.55892	2.68799	3.36779	0.0122063	0.0372967
ASXL3	46.9531	2.67911	0.397314	1.203e-12	2.71922e-11
STK31	6.40566	2.67888	0.941877	0.00055224	0.00257134
LOC112532910	3.43537	2.67687	1.27417	0.00365145	0.0132476
CACNA1B	7.10018	2.6754	0.924395	0.000375568	0.00183056
SLC18A2	52.1105	2.67265	0.696578	9.62428e-06	6.86058e-05
LOC107054149	10.9176	2.66904	0.74086	3.41485e-05	0.000215669
LOC112531133	17.6871	2.6687	0.784814	6.05633e-05	0.000360747
LOC107054453	18.9387	2.66824	0.603708	8.96738e-07	7.89076e-06
DDC	39.671	2.66812	0.646045	3.29432e-06	2.58808e-05
TEC	72.8614	2.66677	0.338991	3.77893e-16	1.41096e-14
CYGB	54.7908	2.6666	0.442479	1.40007e-10	2.36802e-09
ALDH1A1	5.33317	2.66649	1.27096	0.00286723	0.010737
OVALY	4.30401	2.66503	1.0343	0.00146281	0.00602374
TMC7	72.3982	2.66492	0.476542	1.97861e-09	2.77692e-08
THL	2.32	2.66412	1.65825	0.00516793	0.0179277
SPON1	212.952	2.66207	0.951635	0.000308797	0.00154269
LOC107055362	18.0725	2.65769	0.619352	1.88183e-06	1.54591e-05
TMEM132D	25.5603	2.65432	0.489622	5.80695e-09	7.61014e-08
LOC427369	21.8764	2.65431	0.477307	3.10695e-09	4.24672e-08
PCASP2	114.017	2.65364	0.313447	2.93109e-18	1.45818e-16
FMNL1	269.996	2.64792	0.337251	4.04897e-16	1.50547e-14
CYP26A1	9.52229	2.64699	0.700291	2.06646e-05	0.000136563
PPARGC1B	41.3283	2.64589	0.372146	1.44479e-13	3.71845e-12
TFCP2L1	58.1509	2.64561	0.304665	3.8772e-19	2.17148e-17
GIMAP7L6	96.95	2.64194	0.564268	2.43708e-07	2.41002e-06
ACCSL	291.137	2.63716	0.534858	7.06706e-08	7.64667e-07
FST	42.4154	2.62905	0.513867	3.10137e-08	3.57279e-07
SLC9B2	671.522	2.62567	0.19784	3.70734e-41	1.69302e-38
NUP210	298.574	2.62501	0.514247	2.92404e-08	3.38824e-07
ARHGAP25	101.091	2.62463	0.349412	6.11319e-15	1.92021e-13
LOC107052090	1.86156	2.62342	3.99467	0.0122417	0.0373729
BCL2L15	18.1811	2.61315	0.591692	1.17126e-06	1.00628e-05
IKZF1	228.417	2.61234	0.437251	2.18606e-10	3.55884e-09
MMP13	8590.59	2.61216	1.36946	0.00245284	0.00937249
LOC112529956	40.6036	2.61142	0.546692	1.43807e-07	1.4728e-06
LOC107049096	7.00408	2.60696	1.17063	0.00211186	0.00824288
SAMD7	8.22481	2.60588	0.973316	0.000628648	0.00288117
LOC107053480	20.4245	2.60578	0.832412	0.000128599	0.000713502
LOC107054835	2.36913	2.60521	1.60701	0.00449935	0.0158837
LOC101750184	8.76247	2.60131	1.09539	0.00125374	0.00526258
GIMAP7L5	22.62	2.60003	0.778446	6.99779e-05	0.000410297
MIR223	8.26406	2.59933	1.01019	0.00101135	0.00436452
C1QL2	19.552	2.59682	0.570064	4.46948e-07	4.19176e-06
CCNJL	29.8362	2.59336	0.484523	9.7315e-09	1.22227e-07
BHLHE23	18.9243	2.5929	0.635189	4.292e-06	3.27369e-05
SULT1B	36.7777	2.59175	0.38026	1.30199e-12	2.93154e-11
VH26L10	8.65873	2.59126	1.37928	0.00323269	0.01193
KCNAB2	109.57	2.58497	0.280114	2.9789e-21	2.23858e-19
CD3D	192.212	2.58471	0.484896	8.87493e-09	1.1234e-07
LY96	82.1113	2.58462	0.485393	9.45886e-09	1.19139e-07
CXADR	58.2869	2.58404	0.806323	9.7074e-05	0.000551655
DYNLRB2	11.8847	2.58241	0.755101	7.32024e-05	0.000427734
IL1R2	65.897	2.57809	0.832236	0.000134645	0.000741505
LOC101751662	1.61635	2.57536	3.37067	0.0121691	0.0372135
XCL1	28.8422	2.57519	0.675656	1.25771e-05	8.76037e-05
PARVG	117.905	2.57359	0.372743	4.90158e-13	1.16864e-11
ARHGAP45	517.114	2.57335	0.232319	1.66084e-29	2.84419e-27
RCSD1	284.388	2.57284	0.377772	9.43034e-13	2.16436e-11
S1PR4	31.1356	2.56873	0.510918	5.64292e-08	6.23839e-07
LACC1	9.33713	2.56405	0.742783	6.42026e-05	0.000379379
ASB9	285.468	2.56051	0.271179	3.77553e-22	3.04263e-20
PERM1	6.11162	2.55901	0.845953	0.000340611	0.00167901
LOC101747982	10.073	2.55717	0.674935	1.87819e-05	0.000125283
CCLI7	7.31389	2.55466	0.790961	0.000145819	0.000795419
PLCXD1	60.1629	2.55394	0.447204	1.01351e-09	1.48932e-08
ERBB3	4.52827	2.55286	1.13405	0.00249373	0.00949001
HCLS1	312.249	2.55066	0.367357	3.85667e-13	9.25704e-12
ARL8BL	88.507	2.54765	0.371402	6.97532e-13	1.61969e-11
NBEAL2	560.575	2.547	0.276179	3.12043e-21	2.33508e-19
LOC107055058	8.9208	2.54641	0.779375	0.000134634	0.000741505
GPRIN3	152.783	2.54586	0.33563	2.97614e-15	9.81574e-14
IGSF3	770.204	2.54189	0.349637	3.46489e-14	9.82638e-13
CES1L1	6.89581	2.53581	1.00479	0.00099061	0.00429122
CD74	6282.64	2.53453	0.32781	1.23346e-15	4.29059e-14
LOC107051471	182.217	2.53141	0.338622	7.84956e-15	2.4398e-13
NTNG1	26.9713	2.53036	0.505226	4.5198e-08	5.06912e-07
SYT8	32.3588	2.52953	0.736825	4.99421e-05	0.000304508
C1QB	106.173	2.52949	0.463257	4.22481e-09	5.65744e-08
PLA1A	32.1026	2.52604	0.467291	5.42509e-09	7.1571e-08
APELA	222.317	2.52364	0.573998	9.40773e-07	8.23755e-06
IKZF3	45.6214	2.52355	0.469045	8.52529e-09	1.08765e-07
LOC112532844	2.3652	2.51915	1.62823	0.0051701	0.0179317
PDK4	344.305	2.51764	0.309574	4.13368e-17	1.77828e-15
IL8L2	12.4086	2.51418	0.752998	7.99099e-05	0.000461777
CSRNP3	40.6429	2.5131	0.418048	1.82353e-10	3.02676e-09
LPXN	108.284	2.50885	0.356252	2.06795e-13	5.18006e-12
LOC112529962	13.561	2.5075	0.606402	4.23976e-06	3.238e-05
TLR15	13.8735	2.50523	0.757833	8.25511e-05	0.000475497
LOC112530215	254.323	2.50392	0.335843	8.56885e-15	2.64491e-13
LOC101748987	70.9128	2.49869	0.371685	1.98513e-12	4.39194e-11
KLHL6	98.188	2.49819	0.3919	1.86722e-11	3.64241e-10
MBP	151.963	2.49133	0.45341	3.47643e-09	4.70839e-08
LOC112532978	1.48181	2.48864	3.24256	0.012887	0.0389341
AMY2A	6.90182	2.48364	0.963323	0.00107263	0.00459663
C1QA	126.878	2.47986	0.399302	4.669e-11	8.5287e-10
NT5E	388.566	2.4775	0.295315	4.80445e-18	2.35075e-16
SLC16A13	5.29747	2.47727	1.07091	0.00215114	0.008376
TRPC3	51.1254	2.47562	0.47307	1.67069e-08	2.02277e-07
IKBKE	230.116	2.47173	0.318888	1.01011e-15	3.58368e-14
RASAL3	70.104	2.4703	0.480987	3.01658e-08	3.48639e-07
GPR65	92.9442	2.46876	0.43484	1.27599e-09	1.8476e-08
SLC8A1	120	2.4686	0.340943	3.99164e-14	1.12308e-12
ARHGAP27	121.223	2.46704	0.321661	1.83798e-15	6.28299e-14
LOC107052672	15.5712	2.45717	0.645935	1.44738e-05	9.94901e-05
LOC112530152	5.63157	2.45314	0.938868	0.0011616	0.0049262
FGF9	10.1824	2.45274	0.718076	6.3646e-05	0.00037634
GDF7	415.951	2.44917	0.615709	5.88045e-06	4.36742e-05
GGT5	532.614	2.44784	0.402693	1.15457e-10	1.98868e-09
NYAP2	5.0782	2.44616	0.988427	0.00152995	0.00625824
LOC101750670	7.05451	2.44476	0.821055	0.000334421	0.00165262
KCNJ12	6.51066	2.44303	0.841804	0.000491722	0.00232235
VH26L8	3.27588	2.44196	2.31475	0.00766256	0.0249808
GSTA3	55.543	2.44084	0.381821	1.64154e-11	3.24842e-10
MIR7444	4.55892	2.44078	1.14288	0.00308199	0.0114378
SLC27A6	24.3049	2.43875	0.560955	1.14672e-06	9.8662e-06
GPR18	8.60304	2.43115	0.711346	7.88873e-05	0.000456608
CHODL	29.5091	2.42979	1.03667	0.00119383	0.00504198
LOC427826	14.9496	2.42823	0.828824	0.000300913	0.0015071
LOC107054033	4.12661	2.42758	1.10049	0.0030955	0.0114784
C6H10orf11	24.1234	2.42633	0.466635	2.59181e-08	3.04294e-07
TIMD4	40.8862	2.42434	0.622213	8.80695e-06	6.33489e-05
RASGRF1	16.646	2.42312	0.855313	0.000346764	0.00170369
TBX10	2.14316	2.4221	1.65242	0.00703594	0.0232334
LOC107054591	8.45038	2.42045	0.742229	0.000139867	0.000766945
LOC112529924	12.0146	2.41939	0.792473	0.000208914	0.0010966
IGHVL	134.657	2.41933	0.372124	8.37195e-12	1.71384e-10
LOC107055388	78.4446	2.41769	0.402765	2.21899e-10	3.60915e-09
LOC107055377	4.79342	2.41649	0.947806	0.00141777	0.00586129
ARHGAP18	191.083	2.41461	0.301611	1.20279e-16	4.8247e-15
NPL	65.3685	2.41391	0.446664	6.17088e-09	8.03387e-08
KSR2	4.15537	2.4136	1.226	0.00502458	0.0174781
SFRP5	19.5409	2.41336	0.63099	1.37972e-05	9.53176e-05
LOC107052467	34.5871	2.40849	0.57828	2.90162e-06	2.30294e-05
GREM2	4.96627	2.40808	1.00002	0.00182491	0.0072792
RBP2	3.22721	2.40783	2.67552	0.0103437	0.0323423
IL6R	79.8944	2.40642	0.369825	8.02315e-12	1.64812e-10
SCRN1	103.355	2.40496	0.381919	2.91506e-11	5.51076e-10
PRPS2	54.777	2.4046	0.569327	2.283e-06	1.84567e-05
BLA	107.612	2.4028	0.493541	1.04103e-07	1.09514e-06
TMEM221	17.3151	2.40162	0.605029	8.16493e-06	5.9185e-05
TMC5	29.9607	2.39836	0.442039	7.21601e-09	9.30609e-08
ARHGAP28	105.61	2.3972	0.457809	1.50633e-08	1.84256e-07
ITGA2B	240.51	2.39588	0.526439	5.01666e-07	4.66319e-06
TNFRSF1B	234.694	2.39334	0.365172	5.34763e-12	1.12845e-10
PNAT10	28.4529	2.39329	0.39923	3.00115e-10	4.78518e-09
ILDR2	29.9262	2.39138	0.395565	1.54577e-10	2.59963e-09
LOC107049680	2.53397	2.38924	1.78914	0.00680435	0.0226134
IGSF1L7	2.70437	2.38855	1.98073	0.00776165	0.0252537
WASF1	14.2543	2.38775	0.642266	2.04856e-05	0.00013543
SH3BP1	55.201	2.38754	0.411022	7.05176e-10	1.05895e-08
LOC107049575	13.8242	2.3874	0.93397	0.000817164	0.00362664
MYO15L	15.868	2.38707	1.14754	0.00224317	0.00868118
ADCY7	147.841	2.38659	0.302363	3.54248e-16	1.33105e-14
LOC107052004	1.46373	2.38608	3.331	0.0137437	0.0411734
ABCA1	66.1854	2.38545	0.397433	1.85937e-10	3.07764e-09
CXCR4	214.839	2.38223	0.464092	2.68698e-08	3.14217e-07
NRIP3	5.55818	2.38067	1.0809	0.00238344	0.00914652
SCUBE3	28.1347	2.37935	0.726896	8.94161e-05	0.000512223
LOC101748713	2.23981	2.37837	1.75913	0.00821849	0.026503
OMG	17.8518	2.37803	0.68442	4.47732e-05	0.000276109
C1orf53	21.5884	2.37744	0.546147	1.31004e-06	1.11369e-05
RASGRP1	69.1261	2.37678	0.403158	3.73351e-10	5.87401e-09
C19orf35	125.224	2.37456	0.511114	3.30282e-07	3.17963e-06
FAM198A	65.065	2.37454	0.502155	2.08832e-07	2.09184e-06
STOM	450.963	2.37427	0.33308	1.1008e-13	2.88312e-12
NLRC3	56.5607	2.37156	0.507836	3.2197e-07	3.10297e-06
SUCNR1	66.9806	2.37086	0.506994	2.98243e-07	2.89466e-06
LOC100857860	2.15411	2.37038	1.78329	0.00874445	0.0279703
STEAP4	92.8292	2.36906	0.65288	2.42544e-05	0.000157596
GPR174	35.4825	2.3674	0.417976	1.81486e-09	2.57346e-08
MARCO	101.555	2.36697	0.522382	5.56691e-07	5.13447e-06
SALL4	10.3942	2.36604	0.806816	0.000340257	0.00167773
MEP1B	4.42209	2.36424	1.24535	0.00499819	0.0173965
MFNG	38.3425	2.36413	0.405729	5.76554e-10	8.79899e-09
CD5	31.5654	2.3623	0.408649	1.15214e-09	1.68056e-08
IL31RA	135.003	2.36187	0.504014	2.50788e-07	2.47454e-06
CTSS	506.919	2.3613	0.336976	2.77104e-13	6.76986e-12
LOC101752292	3.30238	2.35664	1.38927	0.00777459	0.0252813
ROBO2	155.043	2.35543	0.326463	5.07724e-14	1.39761e-12
ADORA3	16.4169	2.3506	0.563397	3.88108e-06	3.00269e-05
P2RY13	14.5125	2.34973	0.557286	2.8372e-06	2.25382e-05
LOC112532090	2.32576	2.34946	1.76161	0.00741751	0.0242976
LOC101750621	47.4227	2.34789	0.561595	2.70033e-06	2.1547e-05
GAS6	112.076	2.34776	0.423975	3.04481e-09	4.16725e-08
PLCG2	135.326	2.34729	0.416761	1.71871e-09	2.44882e-08
CD83	66.7715	2.34454	0.48915	1.58648e-07	1.61366e-06
DACH1	19.7372	2.34328	0.539759	1.79021e-06	1.47473e-05
LOC107049125	3.61858	2.34218	2.86225	0.00873908	0.0279582
SEMA5A	227.281	2.33973	0.29295	1.37374e-16	5.4129e-15
SYNDIG1L	5.70892	2.33948	1.12997	0.0037158	0.0134482
LIPI	2.40827	2.33538	1.84818	0.0078891	0.0255836
CCDC146	8.92091	2.33454	0.68439	8.08257e-05	0.000466463
CPLX2	49.2871	2.33254	0.378471	7.14779e-11	1.26795e-09
BLB2	587.393	2.33088	0.552668	2.28111e-06	1.84499e-05
LOC107052369	23.2792	2.32825	0.509487	5.83082e-07	5.35293e-06
LOC112533149	13.7409	2.3228	0.817316	0.000389857	0.00188883
PDGFRA	491.236	2.32097	0.331842	2.75782e-13	6.74682e-12
WNT5B	466.275	2.31829	0.587628	7.25874e-06	5.31571e-05
PCYT1B	2.04343	2.31728	1.68398	0.00848801	0.0272627
SCRT2	1.38774	2.31709	3.38328	0.0147256	0.0435942
CCDC89	3.8965	2.3164	1.08234	0.00381708	0.0137699
C10orf128	79.0026	2.31381	0.379471	1.23273e-10	2.10346e-09
LOC107050775	16.3577	2.31208	0.540092	2.30667e-06	1.86397e-05
ANKRD9L	9.80127	2.3097	0.739801	0.000205474	0.00108237
VSIG4	325.574	2.30202	0.398494	7.84685e-10	1.16948e-08
MATK	132.108	2.2955	0.325792	2.05921e-13	5.16543e-12
NIPAL1	10.1352	2.29538	0.73126	0.000177682	0.000951164
BLEC2	12.4091	2.29521	0.744804	0.000191578	0.00101639
GK	64.6066	2.29496	0.403774	1.44744e-09	2.0823e-08
LOC107055397	2.27892	2.29302	1.78086	0.00802095	0.0259544
DRAM1	55.9086	2.29277	0.514717	7.87711e-07	7.01808e-06
MMR1L2	11.104	2.29223	0.727576	0.000164303	0.000886203
LOC107053719	30.0139	2.29063	0.759828	0.000218453	0.00113974
RHPN2	90.2517	2.29038	0.487681	2.61276e-07	2.56948e-06
LOC101748608	6.70456	2.28982	0.965739	0.00172583	0.00693211
SLC24A3	72.2608	2.28823	0.361353	2.43904e-11	4.65699e-10
SRD5A2	6.90576	2.28774	0.748388	0.000307777	0.00153845
LOC101750039	8.44305	2.28755	0.677032	0.000102353	0.000578698
GABRA3	23.3853	2.28651	0.620072	1.90745e-05	0.000126997
ARHGDIB	754.439	2.28594	0.355517	1.47102e-11	2.92725e-10
PIK3R5	162.929	2.27846	0.374682	1.26347e-10	2.15128e-09
CAMK4L	11.9281	2.27825	0.752853	0.000246169	0.00126166
FKBP1B	54.4307	2.27809	0.402702	1.86649e-09	2.63618e-08
P2RY6	61.176	2.27759	0.332382	7.14806e-13	1.65549e-11
ADRA2BL2	3.18793	2.27382	1.41317	0.0090681	0.0288553
EFHB	5.5831	2.2738	1.35669	0.00650034	0.0217738
SPP1	24449.3	2.27175	0.478934	2.49307e-07	2.46129e-06
LOC107050276	5.38689	2.27106	1.31894	0.00624046	0.0210338
OVOL2	7.19991	2.27095	0.785617	0.0004543	0.00216397
LOC112531339	9.27738	2.26917	0.833778	0.000637883	0.00291824
GPR35	5.33065	2.26802	0.899204	0.0014776	0.00607757
RFTN1	144.574	2.26666	0.2725	9.92997e-18	4.67864e-16
LOC107051138	2.49743	2.26547	1.88009	0.008333	0.0268153
LOC107051855	14.6778	2.26271	0.648216	4.5983e-05	0.000282594
LOC101750578	44.3068	2.26254	0.663364	5.90173e-05	0.00035331
CHIR-AB-600	4.35134	2.26217	1.29387	0.00644017	0.0216006
LOC107051656	2.46322	2.26168	1.85397	0.00783765	0.0254602
TCF7	98.5242	2.26168	0.376664	2.13644e-10	3.50045e-09
LOC107049685	1.54931	2.2614	3.83453	0.0147456	0.0436389
DLX6OS1	4.58074	2.26045	1.02749	0.00325339	0.0120039
SLA	138.979	2.26022	0.441414	3.32804e-08	3.81664e-07
HAPLN2	4.95635	2.26019	1.02998	0.00280598	0.0105387
MYO7A	17.9179	2.25729	0.687962	9.11361e-05	0.000521405
LOC112530367	3.76987	2.25655	1.10873	0.00493791	0.0172203
LOC101748878	10.0516	2.25598	0.714737	0.00019906	0.00105107
IL2RB	42.3778	2.25367	0.495491	5.59423e-07	5.157e-06
RGS7BP	57.5978	2.25125	0.605816	1.76501e-05	0.000118488
ATP2C2	21.3007	2.24933	0.534045	3.17306e-06	2.50275e-05
CNTLN	10.738	2.24663	0.678221	9.89745e-05	0.000561024
PLACL2	5.67583	2.24505	1.03233	0.00288142	0.0107834
QPCT	364.749	2.24427	0.44201	4.03313e-08	4.57516e-07
LOC101749017	5.68192	2.24285	1.02621	0.00285589	0.0106991
KCTD12_1	503.172	2.2407	0.275873	5.15861e-17	2.17713e-15
LOC107053347	2.90771	2.23712	1.26761	0.00796775	0.0258057
ADORA2B	33.3847	2.23574	0.482181	4.16731e-07	3.93739e-06
GADL1	37.4788	2.23395	0.598964	1.89008e-05	0.000125935
LOC107055376	23.8214	2.23373	0.694581	0.000131036	0.000724317
PLXDC1	307.16	2.23152	0.355776	3.55653e-11	6.59123e-10
IL8L1	10.6538	2.23138	0.57684	1.58071e-05	0.000107288
HPSE	140.172	2.23092	0.525782	2.14545e-06	1.74238e-05
TREM-B2	59.9024	2.23053	0.599447	1.81841e-05	0.000121705
PPP1R14C	155.834	2.22585	0.323172	5.94051e-13	1.40505e-11
LOC107049968	6.26086	2.22457	0.955828	0.00211401	0.00824946
LOC107052635	21.1292	2.2153	0.457853	1.75331e-07	1.77423e-06
F2RL2	34.4637	2.21306	0.733717	0.000212783	0.00111428
LOC112531701	9.46313	2.21104	0.723659	0.0002542	0.00129611
DLGAP2	7.352	2.21063	0.907256	0.00146053	0.00601713
CRTAM	14.4529	2.20953	0.518454	2.86134e-06	2.27198e-05
ITGA4	313.841	2.20393	0.428561	2.81568e-08	3.2776e-07
MBL2	4.36858	2.20304	1.02331	0.00376644	0.0136148
ADAP2	44.1962	2.20034	0.435502	5.25125e-08	5.8453e-07
AASS	68.0873	2.19957	0.280064	4.812e-16	1.77436e-14
PRKAA2	56.992	2.19427	0.525725	2.94683e-06	2.33362e-05
KLRD1	29.213	2.19264	0.78236	0.000444839	0.00212516
CD2	27.1313	2.19222	0.541493	4.96204e-06	3.74625e-05
VSTM2L	52.466	2.19108	0.533628	4.3479e-06	3.31349e-05
SLC6A4	72.7097	2.19048	0.462244	2.13166e-07	2.12927e-06
LOC112533451	28.4942	2.1895	0.43926	7.95769e-08	8.52746e-07
LOC101749506	34.5435	2.18943	0.478624	5.26257e-07	4.8765e-06
SLCO2B1	312.425	2.18717	0.245134	5.77496e-20	3.57125e-18
CD300LG	85.0981	2.18502	0.39115	2.94563e-09	4.03551e-08
CCND3	638.231	2.18453	0.346449	3.14839e-11	5.90862e-10
DCLK1	19.3729	2.18196	0.544951	8.2863e-06	5.99671e-05
TMPRSS6	4.67892	2.1813	1.08717	0.00453128	0.0159711
CECR1	53.6649	2.18017	0.479	5.09102e-07	4.72984e-06
MEF2C	1877.08	2.17905	0.431932	5.27843e-08	5.86821e-07
COL26A1	43.409	2.17859	0.593818	2.37813e-05	0.000154748
CAPN3	64.5524	2.17646	0.37813	9.9239e-10	1.4607e-08
LOC107055678	3.54809	2.17582	1.16223	0.00720255	0.0236805
FBXO15	11.3456	2.17515	0.782588	0.000545667	0.00254473
STRA8	6.86082	2.1744	0.756264	0.00050076	0.00236065
TTR	12.4565	2.17094	1.07134	0.00299869	0.0111729
LUZP2	15.75	2.17045	0.776943	0.000487883	0.00230666
RNF208	109.265	2.1701	0.287074	4.87705e-15	1.56223e-13
LOC107052695	7.0453	2.16932	0.860952	0.00126525	0.00530587
RIMS1	21.6427	2.16866	0.653072	9.78323e-05	0.000555256
LOC101748692	43.3548	2.16827	0.481234	8.20831e-07	7.28401e-06
CHST15	474.908	2.16723	0.582905	1.95019e-05	0.000129552
CTNND2	11.7013	2.16702	0.586088	3.08726e-05	0.000196653
LOC107049666	103.916	2.16621	0.310248	3.48487e-13	8.40996e-12
TREM-B1	87.5181	2.16612	0.510023	2.26688e-06	1.83431e-05
CNN2	310.255	2.16461	0.37217	6.99307e-10	1.05103e-08
CYSLTR2	18.0125	2.16401	0.614586	4.77265e-05	0.0002922
PTPN7	73.9908	2.1606	0.347712	7.46552e-11	1.32168e-09
LOC112532710	6.26266	2.15836	0.900643	0.0017391	0.00697912
SMIM5	371.691	2.15696	0.507282	2.22931e-06	1.80637e-05
FOXJ1	3.10015	2.15534	1.3648	0.00977927	0.0308154
LOC769223	5.37634	2.1551	1.31389	0.00717225	0.0236071
SIDT1	31.3441	2.15258	0.5704	1.57947e-05	0.000107245
LOC107055248	2.70307	2.15241	2.28162	0.0117726	0.0361812
ILDR1	19.5698	2.15177	0.67245	0.000142554	0.000779517
APCDD1	310.373	2.15015	0.272441	3.58047e-16	1.34249e-14
SLC22A3	45.1198	2.14885	0.692978	0.00017511	0.000938804
INPP5D	396.517	2.14875	0.294852	3.85508e-14	1.0881e-12
C9ORF58	343.836	2.14824	0.340605	3.20023e-11	5.98698e-10
LOC107052242	25.1572	2.14704	0.517937	3.98578e-06	3.06771e-05
FAM49A	307.899	2.14625	0.284657	5.63483e-15	1.77622e-13
METRN	21.3999	2.13732	0.467536	5.84223e-07	5.36065e-06
BATF3	19.9089	2.13616	0.557266	1.46098e-05	0.00010029
C5NT1AL	421.521	2.13556	0.879376	0.00116732	0.00494294
MILR1	59.3791	2.13448	0.393354	7.05927e-09	9.11056e-08
NAT	8.2635	2.13415	0.7524	0.000542049	0.00253117
LOC112531785	3.13644	2.13388	1.62354	0.0130582	0.0393714
LOC112531136	11.5653	2.1335	1.03678	0.0030395	0.0113013
HHEX	172.032	2.13275	0.29124	2.96266e-14	8.49677e-13
LOC107053962	5.436	2.1307	1.0003	0.00336365	0.0123341
PANX3	1091.99	2.13047	0.889099	0.00126894	0.00531885
LOC107055325	4.16078	2.13037	1.0154	0.00447865	0.0158159
RASSF2	402.46	2.12945	0.38716	4.2692e-09	5.71258e-08
CELF2	23.9555	2.12893	0.53639	7.52884e-06	5.48869e-05
VEGFC	74.8241	2.12553	0.435969	1.30251e-07	1.34949e-06
C12orf75	76.935	2.1234	0.409447	2.59886e-08	3.04912e-07
MIR142	2.2473	2.12023	2.08218	0.0128982	0.038955
PLCH1	9.92772	2.12003	0.924435	0.00194152	0.00766367
PRR5	50.5916	2.11837	0.461076	4.57576e-07	4.27792e-06
LOC107053874	14.4768	2.11717	0.625034	8.15526e-05	0.000470201
SYTL1	53.5471	2.11676	0.304028	3.7626e-13	9.05566e-12
PAK1	75.433	2.11486	0.414576	4.02182e-08	4.56524e-07
MEF2B	174.929	2.11267	0.716414	0.000287477	0.00144387
GDF11	117.01	2.11111	0.43813	1.57023e-07	1.60079e-06
IL17B	170.533	2.10968	0.598158	4.20005e-05	0.000260365
DM5L	17.6364	2.10904	0.488019	2.05792e-06	1.67895e-05
LIFR	285.479	2.10745	0.338396	5.59859e-11	1.01127e-09
COTL1	197.75	2.10631	0.257136	3.35538e-17	1.47554e-15
LOC101751464	6.83862	2.10502	0.719597	0.000510018	0.00239922
STAB1	653.4	2.10235	0.453935	4.18068e-07	3.94673e-06
SEMA4B	187.853	2.10091	0.277727	5.17787e-15	1.64839e-13
PCSK2	38.7819	2.10022	0.405335	2.74516e-08	3.20389e-07
2020-03-03	7.64061	2.09836	0.951655	0.00234586	0.00902372
2020-09-04	84.8351	2.09806	0.34695	1.82967e-10	3.03412e-09
CCL4	20.6672	2.09765	0.655181	0.000143169	0.0007824
LOC107053653	13.3927	2.09512	0.597051	5.52799e-05	0.000333064
ROBO1	153.336	2.09456	0.288545	4.82858e-14	1.33743e-12
DOCK3	36.4382	2.09434	0.604212	5.20993e-05	0.000315823
KIF25	43.5097	2.09312	0.49911	3.12923e-06	2.47037e-05
PTBP3	82.8585	2.09242	0.304448	6.84665e-13	1.59397e-11
TRNP1	4.95171	2.08511	0.857701	0.00197829	0.00779844
MGST1	510.601	2.08492	0.201642	6.19904e-26	7.07723e-24
GAB3	267.385	2.08314	0.351341	3.64184e-10	5.74501e-09
TM4SF19	43.5167	2.08212	0.291006	1.27926e-13	3.32123e-12
NETO2	4.3747	2.08195	1.10611	0.00609716	0.0206015
CCL1	6.80063	2.08155	0.851883	0.00158962	0.00645932
MPZL3	6.33352	2.07982	0.765681	0.000885421	0.0038927
RHOG	86.384	2.07548	0.292243	1.5655e-13	3.99449e-12
PCNX2	64.4573	2.07496	0.334166	6.03434e-11	1.08338e-09
LRP4	1080.22	2.07293	0.288474	7.87105e-14	2.10485e-12
LOC101748650	19.908	2.07201	0.689484	0.000276502	0.00139662
LPAR5	12.472	2.07075	0.794985	0.000926932	0.00404624
KIAA1161	86.5771	2.06796	0.324867	2.78873e-11	5.28376e-10
ZNF536	8.27625	2.06674	0.723526	0.000578278	0.00267928
PPP1R16B	107.797	2.06664	0.363167	1.63201e-09	2.33165e-08
SH2D1A	20.9003	2.06438	0.492643	3.64328e-06	2.83845e-05
TARM1L	6.43669	2.06425	0.854784	0.00183959	0.00732684
LOC100857409	4.67475	2.06293	2.29874	0.01329	0.0399756
LOC107055626	5.58484	2.05916	1.15206	0.00626603	0.021108
ENC1	505.041	2.05574	0.442707	3.92643e-07	3.72561e-06
DPYD	115.928	2.05307	0.445839	4.76497e-07	4.4385e-06
ARHGEF39	126.571	2.05234	0.474623	1.77932e-06	1.46711e-05
FCER2	32.7665	2.05217	0.587817	5.00113e-05	0.000304722
AMHR2	89.5385	2.05166	0.450894	6.12637e-07	5.60116e-06
PLIN5	10.9593	2.05077	0.564472	4.31419e-05	0.000266883
CSF2RB	17.7721	2.04997	0.497249	5.38567e-06	4.03189e-05
LOC107049973	3.86823	2.04598	1.54703	0.0140019	0.0418201
ADORA2A	115.166	2.04478	0.389265	1.76032e-08	2.1212e-07
KIF20AL	27.1104	2.04296	0.630697	0.000121236	0.000675597
ITGAD	615.601	2.04291	0.262925	1.0271e-15	3.62949e-14
MECR	215.685	2.04258	0.282227	6.02395e-14	1.63796e-12
HS3ST5	3.58629	2.03882	1.1942	0.00908364	0.0288892
HPSE2	32.8657	2.03849	0.353965	1.2632e-09	1.83056e-08
ZC3H12D	15.5803	2.03837	0.558326	3.44343e-05	0.000217319
POU2AF1	4.82947	2.03781	0.938154	0.00363288	0.0131856
CATIP	6.67521	2.03697	0.846605	0.00177847	0.00712106
LOC112530205	5.0118	2.03688	1.01795	0.0049324	0.0172045
TRIM66	20.3157	2.03648	0.56157	3.78693e-05	0.000236816
DSG2	6.09544	2.03413	1.05545	0.00503863	0.0175201
TTC29	4.25498	2.03329	1.043	0.00580855	0.0197953
LOC107052612	10.4985	2.03231	0.662483	0.000243753	0.00125108
ABCA9	65.8833	2.03183	0.287248	1.97603e-13	4.97077e-12
CARD11	65.9217	2.02683	0.421536	1.77428e-07	1.79342e-06
LOC107050135	6.8978	2.02661	1.03934	0.00469828	0.0164912
TMSB15B	164.423	2.02091	0.353158	1.24306e-09	1.80431e-08
LOC112532686	11.9231	2.02073	0.56323	5.32154e-05	0.000322041
TPPNR1L	184.053	2.01969	0.272426	1.74602e-14	5.18276e-13
DUSP5	129.825	2.01948	0.442183	5.73759e-07	5.2755e-06
TRIM36	184.826	2.01758	0.407674	8.81079e-08	9.34605e-07
SLIT3	256.051	2.01733	0.595443	7.36325e-05	0.000429966
GLI1	58.3902	2.01564	0.548154	2.68969e-05	0.000173061
LOC101750697	6.06431	2.01222	0.795338	0.0015276	0.00625275
RASL10B	14.427	2.01189	0.51223	1.2446e-05	8.68584e-05
FGR	237.252	2.01151	0.395339	4.46108e-08	5.00957e-07
GPR182	4.86837	2.01093	0.959496	0.0041955	0.0149533
BLVRA	152.584	2.01046	0.544107	2.44811e-05	0.000158953
CNKSR2L	27.0153	2.01031	0.580107	6.3196e-05	0.000374052
MAST3	196.894	2.0097	0.315599	2.39141e-11	4.57968e-10
PPM1H	87.1766	2.00915	0.372179	8.85043e-09	1.1211e-07
MGST2	83.8712	2.0081	0.274827	4.08231e-14	1.14497e-12
IL21R	9.09368	2.0077	0.719316	0.000659126	0.00300231
HSPB7	49.1228	2.00624	0.648969	0.000213853	0.00111889
SLC6A13	41.3768	2.00618	0.512562	1.172e-05	8.2114e-05
FGF12	19.9539	2.00596	0.4167	2.22127e-07	2.20887e-06
LOC112532083	49.8401	2.00581	0.608244	0.000109495	0.000614982
LOC112531328	3.97418	2.00572	1.44058	0.0122693	0.0374235
TLX2	22.9218	2.0049	0.381527	2.4698e-08	2.91498e-07
ADRB2	43.3007	2.00455	0.356076	2.39575e-09	3.32567e-08
PRLHRL	2.74265	2.00451	1.39148	0.0138814	0.041531
CHRDL1	591.807	2.0039	0.212709	6.63242e-22	5.24993e-20
LOC101749127	5.42731	2.00329	1.13688	0.00684247	0.0227062
FOXC2	204.433	2.00274	0.460676	1.61308e-06	1.34373e-05
ODF2L	10.6114	2.00108	0.651025	0.000302806	0.00151544
SYT15	36.0684	2.00092	0.531443	1.75403e-05	0.000117884
TMEM68L	20.0519	2.00079	0.652353	0.000241265	0.00124081
FECH	181.263	1.99992	0.459926	1.64942e-06	1.36826e-05
ITK	25.291	1.99687	0.503826	9.4789e-06	6.76902e-05
LOC101749511	12.2669	1.99357	1.05191	0.00489112	0.0170839
LOC112533370	8.91525	1.99311	0.804365	0.00140606	0.00581828
NHSL2	272.306	1.9925	0.307609	1.2191e-11	2.45612e-10
BMP5	54.5545	1.9919	0.535276	2.10893e-05	0.000138854
ETV7	21.863	1.99148	0.420231	3.20775e-07	3.09313e-06
ASPG	479.73	1.99144	0.51354	1.24821e-05	8.70764e-05
ABHD3	6.77063	1.9901	1.34746	0.00947218	0.029975
AGTR1	210.008	1.98788	1.00849	0.00351208	0.0127967
ELOVL4	8.87449	1.98678	0.768941	0.00106881	0.00458357
GPR35L	11.4738	1.98541	0.677921	0.000450156	0.00214768
ACACB	52.0081	1.98428	0.489048	6.01318e-06	4.46042e-05
B4GALT6	40.8608	1.98412	0.476057	3.93035e-06	3.03159e-05
GABRB3	24.0392	1.98163	0.453717	1.7579e-06	1.45079e-05
FGF22	6.9791	1.98133	0.810539	0.00173646	0.00697011
LOC101750167	5.63534	1.97973	1.16693	0.00732376	0.0240302
CD4	23.193	1.97835	0.526172	2.00822e-05	0.00013301
ANGPT4	176.616	1.97636	0.611277	0.000128793	0.000714136
OLFR1019L1	11.716	1.97616	0.538606	3.95301e-05	0.000246251
MAL	14.0353	1.97371	0.701045	0.000566552	0.00262973
KCNH5	7.14732	1.9705	0.690078	0.000640362	0.00292732
COL10A1	125514	1.9695	1.00444	0.00381614	0.0137695
PRKCQ	86.752	1.96698	0.243286	9.60681e-17	3.92425e-15
IGBP1L	133.985	1.96573	0.333853	5.22608e-10	8.05858e-09
JAML	34.1482	1.96538	0.441267	1.04836e-06	9.09018e-06
SEC14L5	25.7065	1.96167	0.673026	0.000346161	0.00170166
LOC107054414	10.259	1.96163	0.598274	0.000164447	0.000886711
NKX2-6	3.3225	1.96125	1.1533	0.0101719	0.0318777
ERBB4	20.473	1.96084	0.465541	3.53525e-06	2.7579e-05
ADAM8	114.113	1.96018	0.476959	4.65823e-06	3.53485e-05
DAPP1	156.753	1.95986	0.273053	9.80751e-14	2.58009e-12
BCL11A	140.013	1.95779	0.387443	5.92598e-08	6.53105e-07
CKB	2618.89	1.95592	0.306382	2.29007e-11	4.40455e-10
AP3B2	37.6967	1.95511	0.6226	0.000184668	0.000985425
LOC101750367	10.3849	1.95293	1.13406	0.00667631	0.0222544
LOC107050390	6.5253	1.95075	1.17636	0.00757696	0.024735
SIPA1L3L	103.65	1.94836	0.365463	1.28857e-08	1.59371e-07
LOC100857512	51.6335	1.94794	0.46383	3.28443e-06	2.58145e-05
LOC107053539	4.59032	1.94473	1.22501	0.00958652	0.0302831
LGALS2	26.6326	1.94437	0.442077	1.37903e-06	1.16844e-05
KSR1	166.366	1.94415	0.217837	6.42391e-20	3.90477e-18
IL1RAPL2	10.7577	1.94359	0.637711	0.000273531	0.00138279
SNX20	78.293	1.94355	0.426962	6.89566e-07	6.22462e-06
2020-09-02	435.627	1.94304	0.275672	2.40167e-13	5.92435e-12
C5	4.81259	1.94264	0.973162	0.0052384	0.0181333
KIAA1210	90.5064	1.94201	0.422621	5.2174e-07	4.83968e-06
ADRA1A	5.63477	1.93642	0.926405	0.00404109	0.0144667
LOC107054438	1.81726	1.93496	1.75941	0.0145069	0.0430983
LOC101749489	12.2209	1.93214	0.54267	5.16582e-05	0.000313576
LOC107055472	2.44571	1.9311	1.32855	0.0153693	0.0451992
SLC4A11	22.8604	1.93098	0.651129	0.000361366	0.00176811
TMSB4X	6240.22	1.93055	0.300794	2.37953e-11	4.56184e-10
STK10	499.58	1.92884	0.253384	3.8125e-15	1.23906e-13
SNAP91	250.782	1.92867	0.3654	1.74341e-08	2.10224e-07
LOC107055361	150.445	1.92807	0.315509	1.31329e-10	2.22759e-09
DSCC1	293.184	1.9274	0.434165	1.18107e-06	1.01373e-05
CNRIP1	121.753	1.9228	0.513672	2.16629e-05	0.000142158
MSTN	41.0108	1.9218	0.628802	0.000254921	0.00129941
LOC107057527	3.29189	1.92171	3.42275	0.0128614	0.0388932
LOC107054735	8.43837	1.92067	0.71759	0.000889104	0.00390697
OPCML	8.63108	1.91846	1.03377	0.00586497	0.0199647
LOC101748207	4.9675	1.91844	1.36631	0.011401	0.0351728
PPIF	125.364	1.9183	0.267692	1.18301e-13	3.08033e-12
BCL11B	22.0052	1.91784	0.478962	8.74761e-06	6.29729e-05
ATP10D	62.7701	1.91351	0.514068	2.27582e-05	0.000148634
GR42L5	4.80925	1.91272	1.00581	0.00633387	0.0213043
SCIN	3174.87	1.9121	0.434567	1.45193e-06	1.22206e-05
LOC107056128	5.56332	1.91194	1.06141	0.00722471	0.0237359
TNFRSF18	66.9618	1.91186	0.318041	2.66092e-10	4.26561e-09
OSTM1	194.948	1.91079	0.248549	2.18185e-15	7.34569e-14
KIF21B	139.302	1.90978	0.236412	1.02655e-16	4.16465e-15
NLRC5	167.166	1.90902	0.398163	2.10516e-07	2.10752e-06
LOC107053194	29.9418	1.90882	0.543963	5.94396e-05	0.000355719
LOC107051245	5.87403	1.90793	1.38082	0.0113705	0.0350967
MID1	49.9287	1.90791	0.348116	5.34224e-09	7.05302e-08
DACH2	71.1136	1.90756	0.403809	2.98968e-07	2.90012e-06
CCR6	18.8991	1.90727	0.731822	0.000973934	0.00423274
CLIC6	16.576	1.90418	1.04799	0.00544821	0.0187394
HKDC1	2.30885	1.90328	2.08012	0.013168	0.0396555
MRPS6	856.175	1.89823	0.248364	3.12925e-15	1.03017e-13
GSL	155.285	1.89677	0.432726	1.56216e-06	1.3062e-05
SLC16A7	94.4097	1.89566	0.454971	3.79069e-06	2.94042e-05
GZMA	18.754	1.89449	0.616698	0.000259094	0.00131741
CCL26	90.8	1.89237	0.431136	1.39346e-06	1.17898e-05
WDR86	43.0873	1.88977	0.338495	4.02466e-09	5.40138e-08
ABHD8	3.66504	1.88731	1.34981	0.014058	0.0419667
SNCAIP	177.295	1.88571	0.378861	8.42798e-08	8.99176e-07
NRXN1	53.7732	1.88568	0.58159	0.000136906	0.000752474
LOC107053720	8.88656	1.88418	0.80085	0.00218017	0.00847236
ARHGAP40	144.837	1.88212	0.476848	1.00651e-05	7.15036e-05
ZEB2	476.886	1.88125	0.364244	3.30302e-08	3.79039e-07
GRM3	3.48958	1.88022	1.26135	0.0130077	0.0392256
LOC112530110	11.4446	1.87917	0.692624	0.000900245	0.00394716
LOC112533499	15.967	1.87799	0.787416	0.00178375	0.0071384
LOC112530098	14.1419	1.87486	0.511032	3.7128e-05	0.00023267
PIK3AP1	103.835	1.87401	0.302152	9.15599e-11	1.59871e-09
PDE8B	128.926	1.87253	0.460721	6.26378e-06	4.63473e-05
GCGR	7.66639	1.87107	0.690921	0.000976097	0.00424093
GSTA4L	315.828	1.86914	0.311095	2.73132e-10	4.3706e-09
BTLA	14.711	1.86888	0.603894	0.000248576	0.0012718
CD79B	42.9733	1.86848	0.329531	2.47152e-09	3.42284e-08
TANC2	333.162	1.8683	0.274146	1.35443e-12	3.03808e-11
FOXI1	6.97671	1.86794	0.699548	0.00110394	0.004707
CMIP	348.773	1.86753	0.244707	3.61853e-15	1.18033e-13
ALK	20.5841	1.86133	0.525672	6.05531e-05	0.000360747
KCNK12	51.1151	1.85883	0.542945	7.76355e-05	0.00045068
MAPK12	151.3	1.85774	0.337357	5.25668e-09	6.95036e-08
LOC107051715	5.53774	1.85693	0.971375	0.00602347	0.0203998
ANO4	12.3608	1.85396	0.732348	0.00135719	0.00563569
PFKFB2	281.17	1.85232	0.188122	1.11341e-23	9.96475e-22
LOC112530014	7.94573	1.85046	0.748885	0.00171158	0.00688419
MAFB	590.016	1.84856	0.440758	3.65701e-06	2.84665e-05
NFAM1	71.7645	1.84823	0.334285	4.71211e-09	6.27224e-08
FAM124A	39.5981	1.84619	0.502248	3.19155e-05	0.000202716
ST3GAL5	138.8	1.8461	0.412851	1.02436e-06	8.91248e-06
TLL2	8.09687	1.8442	0.771665	0.00203522	0.00800338
SLC14A2Z	11.0949	1.84412	0.544969	0.000117284	0.000655421
LAG3	6.08339	1.84343	0.911554	0.00484974	0.0169627
INSRR	62.5076	1.84302	0.445231	4.84548e-06	3.66601e-05
CLIC5	24.0161	1.84229	0.439318	4.24679e-06	3.24198e-05
LOC107050931	4.1111	1.8418	2.36212	0.0152949	0.0450176
ICOSLG	41.0422	1.84149	0.3848	2.55004e-07	2.51057e-06
C4A	207.475	1.84084	0.526662	6.06481e-05	0.000360981
PELI2	238.06	1.83963	0.427726	2.31593e-06	1.86975e-05
ALPK1	40.6914	1.83848	0.471362	1.31036e-05	9.08779e-05
SH3GL2	15.907	1.83495	0.528479	7.56056e-05	0.000439901
LOC100858470	16.8213	1.834	0.587153	0.000225877	0.00117163
BCL2A1	29.0281	1.83343	0.439817	4.16403e-06	3.187e-05
ARHGAP19	200.91	1.83284	0.2906	4.4301e-11	8.10895e-10
CHRNA2	13.8289	1.83268	0.612185	0.000342393	0.00168733
LOC107052542	13.8704	1.83093	0.493989	3.32519e-05	0.000210336
CTSK	10116.6	1.82784	0.230418	3.30476e-16	1.24485e-14
STXBP4	157.029	1.82716	0.332611	5.73339e-09	7.53591e-08
TCD8AL4	3.79474	1.82585	1.0832	0.0108441	0.0336938
DOCK5	223.712	1.82573	0.288236	3.48245e-11	6.48092e-10
CCL17	10.2159	1.82472	1.11832	0.00794859	0.0257577
INHBB	20.85	1.82406	0.4488	6.75002e-06	4.97385e-05
LOC107051775	8.82447	1.82332	0.731105	0.00152174	0.00623611
PTGFR	42.3995	1.81995	0.671026	0.00074536	0.00334295
TXK	16.6447	1.81956	0.540146	0.000107822	0.000606925
LOC107051961	83.7046	1.81821	0.6021	0.000312357	0.00155742
BTN1A1	84.6923	1.81676	0.432395	3.74799e-06	2.91238e-05
LOC107052104	9.60511	1.81577	0.97309	0.00538854	0.0185521
LOC107053084	135.16	1.815	0.269755	2.53093e-12	5.53079e-11
LOC422308	18.7396	1.81437	0.488581	3.15524e-05	0.000200716
SLC46A2	40.6603	1.81411	0.51562	5.80498e-05	0.000348221
ENPP2	1934.92	1.8138	0.531595	8.54907e-05	0.000491633
CARD10	32.6457	1.81271	0.378357	2.83201e-07	2.76828e-06
STRIP2	21.1551	1.81219	0.573016	0.000210184	0.00110261
NRROS	93.0623	1.81212	0.438216	4.86213e-06	3.67705e-05
BMPR1B	50.2559	1.81122	0.555367	0.000140323	0.000768263
CDH19	7.06976	1.81115	0.71436	0.0015341	0.00627091
STRA6	7.85775	1.81053	1.96921	0.0139569	0.0417139
RUBCNL	121.353	1.80953	0.344995	2.31501e-08	2.74503e-07
RASL11A	80.4335	1.80932	0.681073	0.000879334	0.00387058
MCTP1	66.419	1.80736	0.42019	2.38915e-06	1.92537e-05
PLPPR5	185.558	1.80703	0.599557	0.000312139	0.00155703
CCDC178	3.14448	1.80598	1.17178	0.014385	0.0427921
CNNM2	301.885	1.80584	0.199785	2.54442e-20	1.67838e-18
LOC107053055	3.06073	1.80427	1.16747	0.0148978	0.0440235
RHOBTB3	12.0931	1.80418	0.963573	0.00564857	0.0193203
MIR147-1	66.0618	1.80274	0.526397	8.22795e-05	0.000474085
GALNT6	33.1525	1.79651	0.491159	3.57658e-05	0.000224925
CYP4V2	94.8002	1.79507	0.451719	9.46817e-06	6.76658e-05
TDRKH	23.8508	1.79029	0.461985	1.6222e-05	0.000109728
PIWIL1	8.88615	1.78969	0.646287	0.000791764	0.00352269
GLRX	62.5028	1.78852	0.456526	1.23407e-05	8.61577e-05
E2F7	62.9989	1.78668	0.393132	8.17268e-07	7.256e-06
PPARGC1A	13.5743	1.78611	0.587342	0.000322772	0.00160351
LOC107053854	21.0027	1.78452	0.48294	3.36554e-05	0.000212705
DSP	30.5039	1.78448	0.938339	0.00504996	0.0175535
BMP8A	568.574	1.78182	0.451137	1.10411e-05	7.77244e-05
UBASH3B	400.149	1.78105	0.35809	9.9973e-08	1.05356e-06
GSC	5.54297	1.77889	1.0753	0.00968569	0.030553
CD3E	146.724	1.7783	0.394945	9.84029e-07	8.58255e-06
HEY2	41.2043	1.77687	0.60934	0.000426482	0.00204845
LOC112532216	20.694	1.77481	0.567857	0.00022633	0.00117349
MGAT3	428.468	1.77405	0.391843	8.64256e-07	7.62755e-06
LAMA1	5.56374	1.76979	1.22064	0.0115688	0.0356225
COMT	484.731	1.76852	0.179619	1.07518e-23	9.67123e-22
JAK3	57.0072	1.76729	0.368758	2.69388e-07	2.64051e-06
LVRN	23.0834	1.76722	0.704087	0.00147793	0.00607757
LOC101750071	7.54873	1.76635	0.958956	0.00689173	0.0228498
CFAP70	52.9272	1.76623	0.449429	1.29299e-05	8.97083e-05
LOC100858809	37.7558	1.76604	0.398866	1.34217e-06	1.14046e-05
BAIAP2	36.8808	1.76575	0.374201	3.53482e-07	3.38287e-06
RET	83.8739	1.76279	0.456338	1.5899e-05	0.00010783
TMOD1	66.3482	1.76224	0.432871	6.48528e-06	4.79066e-05
MOCOS	38.7571	1.76121	0.299772	7.22183e-10	1.08085e-08
LOC112531100	5.56686	1.76115	0.796384	0.00372827	0.0134851
SH2D2A	23.3565	1.76034	0.424076	5.31872e-06	3.98848e-05
SCN9A	15.1966	1.76023	1.01638	0.00716937	0.0236019
MST1R	82.5262	1.75694	0.358714	1.43089e-07	1.46714e-06
TYMS	175.741	1.75493	0.23739	2.38685e-14	6.94604e-13
THRSPB	5.38559	1.75479	1.07462	0.0104568	0.0326329
TENM1	36.4672	1.7541	0.320545	6.79347e-09	8.78662e-08
ZNFX1	491.033	1.75257	0.296134	5.1739e-10	7.98502e-09
ACVR1C	15.5569	1.74913	0.816114	0.0034669	0.0126528
BCHE	24.8731	1.74889	0.547417	0.000186986	0.000994393
CREG2	145.65	1.74871	0.325978	1.27471e-08	1.58096e-07
LOC101751271	5.65888	1.74589	0.987903	0.0088969	0.0283815
PMAIP1	14.0153	1.7455	0.757197	0.00237155	0.00910484
IL15	232.912	1.74497	0.295742	5.56653e-10	8.52449e-09
FBXL13	7.44725	1.74393	0.930482	0.00654253	0.0218904
LOC107053753	5.28562	1.74267	0.859959	0.0059895	0.0203032
CCR7	42.0067	1.74244	0.629298	0.000701449	0.00316915
DISP3	127.078	1.7424	0.386732	9.80667e-07	8.55741e-06
LOC112533171	7.02494	1.74164	2.99355	0.0134261	0.0403304
LOC107052546	4.44029	1.73729	0.974101	0.00900122	0.0286783
KIF11	260.764	1.73702	0.320005	8.91031e-09	1.12708e-07
SUCLG2	154.832	1.73533	0.285678	1.97943e-10	3.25819e-09
KCNK17	10.7787	1.73395	0.650665	0.00105368	0.00453067
CENPM	40.8036	1.73389	0.381926	8.49918e-07	7.5145e-06
PLEKHS1	5.59582	1.73231	0.841325	0.00516667	0.0179268
INSC	63.2747	1.72916	0.268416	1.76949e-11	3.46695e-10
SERINC5	1731.75	1.72913	0.382968	1.04278e-06	9.05504e-06
CYP3A4	55.7837	1.72672	0.309714	3.96965e-09	5.33983e-08
GRIK1	6.72163	1.72639	1.35106	0.0149301	0.0440896
LOC112532920	1.58153	1.72583	4.1692	0.0169482	0.0490172
GRAP2	46.7955	1.72566	0.545612	0.000216088	0.0011286
NPR3	77.4509	1.72449	0.770836	0.00273324	0.0103046
LOC107054271	140.273	1.72348	0.354971	1.9134e-07	1.92095e-06
LOC107052199	27.9821	1.72263	0.679343	0.00138613	0.00574375
LOC107053920	76.7378	1.72176	0.347267	1.17157e-07	1.22164e-06
TNFAIP2	576.627	1.72115	0.408375	3.90018e-06	3.01485e-05
TPH1	193.309	1.72099	0.474724	4.15557e-05	0.000258057
LIPA	408.686	1.72096	0.229754	1.11565e-14	3.40234e-13
APBB1IP	442.677	1.71917	0.2786	1.11339e-10	1.92333e-09
CTSC	1140.32	1.71778	0.269476	2.98813e-11	5.6316e-10
LOC107056765	5.89465	1.71436	0.806992	0.00479151	0.0167755
PPARG	116.712	1.71429	0.632233	0.000835522	0.00370209
IRF5	107.633	1.71319	0.264831	1.5753e-11	3.12081e-10
INCENPL	11.7683	1.71019	0.553925	0.000333223	0.00164723
IFI6	442.29	1.70927	0.518398	0.00014039	0.000768393
P2RY12	11.7786	1.70894	0.743576	0.00267768	0.0101187
SAMD9L	243.424	1.7087	0.479961	5.39507e-05	0.000325937
LOC421892	6.73678	1.70537	0.751886	0.00327948	0.0120876
LOC107055337	6.8462	1.70451	0.668513	0.00181495	0.0072476
TENM3	301.341	1.70167	0.222869	3.87591e-15	1.25738e-13
C3AR1	41.9017	1.69954	0.446844	2.08814e-05	0.000137638
RENBP	31.598	1.69608	0.340915	1.17289e-07	1.2223e-06
ALPL	4128.02	1.69565	0.925888	0.0066343	0.0221267
FAM149A	22.9074	1.69433	0.559021	0.000323601	0.00160673
CRTAC1	159.253	1.69422	0.636208	0.00100136	0.00432869
HSF2BP	26.3945	1.69294	0.541281	0.000253906	0.00129498
LOC426064	53.33	1.69138	0.574977	0.000433412	0.00207781
CHD7	174.365	1.69006	0.440967	1.95808e-05	0.000129988
PLPP7	26.6994	1.6892	0.434923	1.62723e-05	0.000110018
STAT4	25.2387	1.68904	0.537972	0.000246614	0.00126358
F2R	172.219	1.68808	0.536634	0.000229905	0.00118891
CARD9	136.536	1.68724	0.284892	5.56531e-10	8.52449e-09
SCG3	28.0184	1.68393	0.544232	0.000313935	0.00156353
GIMAP1	112.588	1.68304	0.404185	4.98561e-06	3.75926e-05
LOC112533211	7.7307	1.68227	0.829081	0.00522848	0.018106
PTX3	853.153	1.6798	0.420476	1.03181e-05	7.30736e-05
GIMAP8L1	13.5959	1.67977	0.493113	0.000109627	0.000615527
LOC101748820	10.6682	1.67828	0.743163	0.00334409	0.0122767
PLA2G10	223.332	1.67823	0.301407	4.37912e-09	5.84649e-08
LOC107055568	50.5246	1.67576	0.338949	1.38935e-07	1.43197e-06
LOC427533	63.8214	1.67547	0.865474	0.00551886	0.0189528
SYTL2	746.393	1.67394	0.617043	0.000902622	0.00395466
BMP2K	780.259	1.67386	0.222291	8.86582e-15	2.73184e-13
HSD11B2	7.43657	1.67246	0.855523	0.00633891	0.0213092
ADAMTS13	42.2478	1.66652	0.425679	1.46127e-05	0.00010029
LOC112530214	2.03279	1.6638	1.82184	0.0154979	0.0455103
TNFAIP8L1	122.494	1.66063	0.303879	7.92049e-09	1.01412e-07
TTYH2	211.838	1.65869	0.152897	3.52819e-28	5.28042e-26
FAM107B	400.916	1.65728	0.261395	4.07204e-11	7.48431e-10
IRF9	54.4424	1.65558	0.426951	1.62773e-05	0.000110018
TMEM229B	205.427	1.65187	0.284018	1.1044e-09	1.61754e-08
RAB3IP	344.784	1.65183	1.21464	0.012393	0.0377299
SHROOM2	245.591	1.65141	0.449049	3.59855e-05	0.000226208
AADAC	84.7285	1.65133	0.37285	1.5397e-06	1.28924e-05
DEPDC6	82.066	1.65005	0.328558	8.90402e-08	9.43932e-07
TMEM200C	16.4991	1.64933	1.05105	0.0101132	0.0317162
LOC107049967	4.5923	1.6487	1.07647	0.0133118	0.0400209
ASIC2	7.16692	1.64851	0.708774	0.0029528	0.0110135
HTR4	21.1174	1.64842	0.453508	4.40348e-05	0.000271935
MPL	73.2085	1.64286	0.403577	7.41152e-06	5.41202e-05
KIF15	356.144	1.64284	0.27381	3.44338e-10	5.45126e-09
LMNB2	102.1	1.64222	0.364857	1.12964e-06	9.73142e-06
LOC101748003	16.3916	1.64157	0.503848	0.000184691	0.000985425
HBE1	79.952	1.64125	0.625616	0.00116055	0.00492362
VSTM4	151.876	1.64108	0.416111	1.32939e-05	9.20543e-05
TNIP3	6.65308	1.64029	0.85946	0.00735798	0.0241336
SLC15A2	171.525	1.63948	0.462382	6.15506e-05	0.000364919
TMEM156	25.3719	1.63943	0.441378	3.53307e-05	0.000222504
LOC112531640	13.946	1.63884	0.556429	0.000518579	0.00243306
C14orf132	55.0966	1.63612	0.591272	0.000787202	0.00350334
PARVB	753.695	1.63375	0.242047	2.58301e-12	5.63077e-11
CERS6	14.8482	1.63326	0.536485	0.000372049	0.0018154
LOC101748951	22.1793	1.63058	0.402784	9.46845e-06	6.76658e-05
ZAP70	27.0375	1.62973	0.447711	4.44892e-05	0.000274455
GPR156	10.2366	1.62858	0.574487	0.00079788	0.00354813
KLHL25	71.0585	1.62848	0.327472	1.10974e-07	1.15989e-06
CCKBR	12.4782	1.62526	0.854379	0.00675913	0.0224884
RASGEF1C	69.5935	1.62171	0.413717	1.4658e-05	0.000100516
RAB17	5.76438	1.62153	0.874795	0.00783821	0.0254602
LOC112533449	9.71192	1.62139	0.777036	0.00499158	0.0173837
EPB41L4B	4.06757	1.62063	0.974308	0.0126347	0.0383218
ACSL6	124.115	1.62031	0.519193	0.000277879	0.00140318
LOC100857549	14.5367	1.6197	0.680218	0.00236427	0.00908079
EYA4	116.21	1.61808	0.381504	3.87959e-06	3.00269e-05
CYTIP	83.8549	1.61799	0.282947	1.9438e-09	2.73237e-08
ELOVL7	33.8413	1.61649	0.465922	8.18842e-05	0.000471961
IRX5	191.029	1.61524	0.213035	7.19064e-15	2.24282e-13
GNLY	231.248	1.61411	0.404343	1.10477e-05	7.77399e-05
LOC107053528	4.10562	1.61322	0.979676	0.0129532	0.0390915
MDH1	831.039	1.61271	0.222744	8.4743e-14	2.25601e-12
LPAR6	75.2127	1.61259	0.45407	6.00752e-05	0.000358438
CFP	51.2551	1.61079	0.619823	0.00126238	0.00529761
BIRC5	126.773	1.60854	0.29315	7.25703e-09	9.35223e-08
PLA2G10L	229.938	1.60847	0.503953	0.000225691	0.00117163
RIF1	270.888	1.60735	0.222241	8.87836e-14	2.34605e-12
FGF1	8.57298	1.6068	0.764982	0.00486035	0.0169964
AMDHD1	13.4047	1.6064	0.47774	0.000143478	0.000783847
SMC2	985.487	1.60574	0.292632	7.30696e-09	9.40976e-08
LOC101748328	33.6656	1.6055	0.333375	2.92283e-07	2.84457e-06
NMRK2	188.235	1.60407	0.315534	6.73615e-08	7.33767e-07
PTTG1	114.781	1.60403	0.251282	3.24692e-11	6.06795e-10
IRF4	23.9947	1.60353	0.506417	0.000249833	0.00127713
USP18	259.009	1.6017	0.226858	3.13916e-13	7.59625e-12
SESN3	445.7	1.60135	0.176244	2.04673e-20	1.3655e-18
LOC112532107	4.53373	1.60044	0.846313	0.00879578	0.0281143
PRKCB	307.672	1.59747	0.254222	6.27419e-11	1.12305e-09
FANCE	68.1778	1.59495	0.336904	3.92276e-07	3.72411e-06
CDC20	182.713	1.59448	0.31554	8.02253e-08	8.59177e-07
LOC101749091	8.78843	1.59358	0.782422	0.00541248	0.0186237
LOC769646	10.6165	1.58964	0.531226	0.000500985	0.00236108
GCNA	96.0311	1.58876	0.287164	5.72737e-09	7.53357e-08
SALL3	10.9701	1.58862	0.87418	0.00818916	0.0264227
IGFBP1	5.38019	1.58827	0.86908	0.00906142	0.0288545
CATH3	1414.51	1.5873	0.39695	1.13837e-05	7.99464e-05
FAM46D	11.8391	1.58438	0.78145	0.005472	0.018814
ADAMTSL2L	17.8886	1.58426	0.504486	0.000282364	0.00142275
EPSTI1	144.654	1.58337	0.412566	2.08697e-05	0.000137612
INPPL1	24.7364	1.58104	0.38551	7.51651e-06	5.48419e-05
RAP1GAP2	65.3414	1.58098	0.316394	1.07826e-07	1.1303e-06
RASGEF1A	137.843	1.58035	0.264169	4.00458e-10	6.2508e-09
SLC9A3R1	242.567	1.57742	0.285707	6.32475e-09	8.22384e-08
ALDH3B1L2	112.916	1.57565	0.253158	9.41944e-11	1.6431e-09
AKAP5	48.0223	1.57548	0.596277	0.00119591	0.00504838
MCOLN2	69.775	1.57288	0.411722	2.31595e-05	0.000150977
HIVEP3	521.62	1.56973	0.200689	1.06245e-15	3.73219e-14
LOC107052576	2.66866	1.56967	2.57757	0.0153042	0.0450375
PLS1	98.1035	1.56769	0.467773	0.00013389	0.000738489
KCNIP4	13.1314	1.56553	0.555545	0.00086988	0.00383859
LOC107049364	6.06269	1.56314	0.837383	0.00833172	0.0268153
LOC107053678	13.6394	1.56273	0.718565	0.0043211	0.0153641
MTAP	123.712	1.56254	0.286481	8.58234e-09	1.09262e-07
GGH	786.551	1.56184	0.181089	1.2848e-18	6.67121e-17
NAV3	115.939	1.55947	0.292433	1.84731e-08	2.21553e-07
LOC107052401	40.7798	1.55696	0.465491	0.000132891	0.000734118
LOC101748090	35.8393	1.55479	0.500866	0.000312819	0.00155928
LOC112531570	45.0787	1.55378	0.302993	6.52719e-08	7.11875e-07
MHCDMA	158.49	1.55235	0.290624	1.69826e-08	2.05336e-07
MELK	111.152	1.55205	0.350038	1.62436e-06	1.34997e-05
PITPNC1L	210.442	1.55203	0.32331	3.04233e-07	2.94959e-06
MKI67	793.248	1.55174	0.243316	3.53932e-11	6.56693e-10
KCNJ15	81.49	1.55062	0.462568	0.00013517	0.000743709
RALGPS2	220.549	1.55039	0.274406	3.19305e-09	4.35772e-08
S100A16	40.9426	1.55005	0.41978	3.74217e-05	0.000234181
CMTM6	126.603	1.54853	0.340178	9.54998e-07	8.34569e-06
BDH1A	724.907	1.54707	0.217115	2.10275e-13	5.25246e-12
BTBD17	9.04057	1.54387	0.6673	0.00331653	0.0121914
LOC112532755	6.95476	1.54169	0.941355	0.0121065	0.0370858
CERKL	5.72624	1.53944	0.989507	0.0151961	0.0447566
AURKA	132.728	1.5389	0.260864	7.51649e-10	1.124e-08
LOC107051602	7.79086	1.53715	0.643124	0.00287174	0.0107517
MMD	370.866	1.53707	0.28081	8.40672e-09	1.07329e-07
LOC101749104	12.2178	1.53568	0.620075	0.00219222	0.00850991
GLUL	110.006	1.53557	0.345052	1.60597e-06	1.33969e-05
IMPG1	6.54289	1.53542	0.872135	0.0103947	0.0324676
ERAP1	408.528	1.53046	0.368496	6.02544e-06	4.4658e-05
PADI2	5.60164	1.52954	0.785702	0.00799844	0.025891
CCNI2	123.113	1.52743	0.268079	2.51036e-09	3.47394e-08
LOC431653	11.2274	1.52672	0.657223	0.00303432	0.0112923
PAX5	8.40666	1.52671	0.780929	0.0069986	0.0231381
CENPA	25.9153	1.52661	0.472774	0.000221326	0.00115224
PNPLA2	723.467	1.52618	0.355014	3.15638e-06	2.49071e-05
GPR171	9.03248	1.52559	0.6212	0.00235461	0.00905346
PLK1	256.007	1.52482	0.222966	1.63587e-12	3.64642e-11
CDKN2A	32.1642	1.52392	0.468939	0.000197946	0.00104581
BAAT	10.8461	1.52284	0.657921	0.00329244	0.0121229
GPR34	59.7365	1.52258	0.476244	0.00023984	0.00123562
SLBP	118.863	1.52229	0.303089	1.02838e-07	1.08248e-06
LOC101748058	35.6542	1.52188	0.49642	0.00036841	0.00179961
NPNT	33.042	1.51981	0.388529	1.69814e-05	0.000114473
BDH1B	98.145	1.51954	0.264272	1.83552e-09	2.59861e-08
LOC112532079	19.4803	1.51911	0.603237	0.00197785	0.00779844
CENPH	160.269	1.51722	0.305247	1.28275e-07	1.33211e-06
TAP1	230.545	1.51697	0.328127	7.24783e-07	6.51609e-06
INTU	230.369	1.51633	0.321198	4.44364e-07	4.17192e-06
GPR160	9.09142	1.51471	0.738382	0.00618951	0.0208818
PCOLCE2	10393.9	1.51448	0.340051	1.94391e-06	1.59469e-05
FGL2	211.434	1.51371	0.580952	0.00146597	0.00603536
TCIRG1	666.131	1.51345	0.235201	2.55696e-11	4.87052e-10
LSP1	703.907	1.51269	0.335353	1.25526e-06	1.0707e-05
IRX3	59.1806	1.51119	0.265378	2.61204e-09	3.60065e-08
TSPO2	1884.4	1.50923	0.548458	0.000985667	0.00427226
TLN2	226.194	1.50909	0.323522	6.00419e-07	5.49793e-06
SCG2	49.6275	1.50846	0.317979	4.23348e-07	3.99144e-06
MGAT4C_1	50.8559	1.50801	0.395252	2.55265e-05	0.000165199
GINS2	67.197	1.50791	0.294355	6.50002e-08	7.09346e-07
WDR63	6.15366	1.50635	0.730853	0.00638638	0.0214519
ERCC6L	83.0317	1.50627	0.253497	5.58952e-10	8.55235e-09
LOC107052763	40.6866	1.50576	0.486563	0.000361244	0.001768
BUB1	254.644	1.50335	0.294311	6.4676e-08	7.06241e-07
LOC101748577	96.1921	1.50242	0.554269	0.00109467	0.00467308
GIMAP5	152.863	1.49945	0.41665	5.97422e-05	0.000356811
TXNIP	1264.29	1.4988	0.209245	1.67891e-13	4.24736e-12
GPR50	7.02357	1.49869	0.937837	0.014153	0.0422008
AHCY	330.253	1.49838	0.191785	1.22431e-15	4.2671e-14
LDHB	1327.23	1.49835	0.237744	6.13674e-11	1.10066e-09
MGP	6076.44	1.49713	0.532298	0.000892448	0.00391876
GNG11	105.994	1.49593	0.338246	1.92751e-06	1.58198e-05
BATF	30.6173	1.49567	0.444468	0.000152539	0.000828519
CNR1	16.8084	1.49508	0.661018	0.00362624	0.0131642
LOC423277	173.794	1.49408	0.542109	0.000982377	0.00426215
ADGRA1L	31.9405	1.49327	0.536665	0.000927469	0.00404759
ACSS1	193.287	1.49202	0.310076	2.94952e-07	2.86741e-06
LOC771069	56.241	1.49083	0.537104	0.000944237	0.0041117
GMSRAL	1155.84	1.48992	0.219345	2.36551e-12	5.19478e-11
METRNL	1214.88	1.48883	0.159264	1.95058e-21	1.48461e-19
ENHO	63.8635	1.48768	0.478984	0.000339043	0.00167221
LOC107053383	31.589	1.48742	0.424358	8.59045e-05	0.000493694
GZMK	18.1587	1.48741	0.544426	0.00106794	0.00458122
GFI1B	49.6989	1.48549	0.611146	0.00244656	0.0093545
NRK	1180.1	1.4854	0.215557	1.08381e-12	2.46522e-11
CITED2	26.731	1.48518	0.471759	0.000278652	0.00140629
LOC101747901	15.8816	1.48494	0.87235	0.0109982	0.0340894
KANK4	352.075	1.48434	0.27337	1.14093e-08	1.41998e-07
LOC107053557	25.2494	1.48372	0.388518	2.68332e-05	0.000172776
VRK1	199.434	1.48355	0.235466	5.98233e-11	1.07622e-09
LOC107053924	5.98869	1.48351	0.748651	0.00785347	0.0254959
TRAIP	60.7203	1.4833	0.331893	1.62022e-06	1.34716e-05
PDZRN4	37.9003	1.48285	0.670316	0.00400764	0.0143564
KRT10	11.2957	1.48079	0.49721	0.000613953	0.00282399
LOC112531123	4.57467	1.47986	0.927915	0.0154104	0.0453053
TRAF3IP3	185.042	1.47945	0.468657	0.000291666	0.00146408
STX11	120.432	1.479	0.62467	0.00282102	0.0105907
LOC107054937	9.78527	1.47878	0.697438	0.00521718	0.0180704
TLR3	37.7497	1.47588	0.413644	6.54536e-05	0.000386003
LOC101749146	22.2877	1.47582	0.354147	6.89516e-06	5.07449e-05
ATP6AP1	1902.07	1.47519	0.226062	1.45905e-11	2.90993e-10
CECR5	64.8438	1.47509	0.312322	4.69641e-07	4.38381e-06
FAM131B	17.0421	1.47323	0.440289	0.000163419	0.000882771
LOC422224	121.225	1.47266	0.415281	7.48898e-05	0.000436449
MRC1	78.5568	1.47265	0.449215	0.00018698	0.000994393
GREM1	713.97	1.4724	0.998912	0.0148885	0.0440034
SLCO4C1	137.517	1.47082	0.449266	0.000194423	0.00103025
TMC3	5.53211	1.47078	0.776879	0.00938549	0.0297275
EEPD1	70.3925	1.47042	0.307051	3.72063e-07	3.54355e-06
NOX1	15.4952	1.4692	0.681666	0.00489459	0.0170902
SFRP4	25.6802	1.46719	0.418911	9.7562e-05	0.000554075
GRIP2	25.6651	1.46603	0.743378	0.00662471	0.022103
PATL2	54.971	1.46555	0.359057	9.14026e-06	6.55346e-05
SCARNA15	5.3061	1.46413	0.772417	0.00978488	0.0308276
TES	104.232	1.46151	0.379718	2.26246e-05	0.000147924
DRD3	11.3236	1.46141	0.650608	0.0042482	0.015126
NLRP1L	110.954	1.45931	0.238573	1.86387e-10	3.08222e-09
DGKK	26.1184	1.45902	0.597108	0.00247311	0.00942566
FAM234A	851.142	1.45566	0.226768	3.02293e-11	5.69116e-10
RNF149	638.583	1.4552	0.136686	4.02967e-27	5.27709e-25
DNAJC5	39.9158	1.45413	0.433909	0.000158331	0.000857365
TBX21	19.4303	1.4509	0.536898	0.00126521	0.00530587
SGO1	96.1935	1.45075	0.345987	5.59487e-06	4.17622e-05
KIF24	32.1947	1.45062	0.449992	0.000224157	0.00116527
CD7	261.671	1.45034	0.312008	6.8782e-07	6.21201e-06
MGLL	167.651	1.45024	0.611425	0.00289244	0.0108155
CDK1	398.259	1.44993	0.28556	8.11468e-08	8.68524e-07
PPEF2	12.4683	1.44912	0.600295	0.00276902	0.0104152
BID	214.473	1.44898	0.231603	8.96564e-11	1.56701e-09
CD247	49.8444	1.44896	0.367067	1.65841e-05	0.000111922
PROM1	94.1733	1.44891	0.49649	0.000631118	0.00289026
GNG2	201.89	1.44735	0.249448	1.46023e-09	2.09901e-08
PDE1B	14.1463	1.4458	0.74455	0.00777301	0.0252808
CENPE	257.539	1.4447	0.232197	1.06762e-10	1.85144e-09
ERMN	111.171	1.44437	0.564644	0.00179532	0.00717726
SOX8	1040.35	1.44428	0.620358	0.00334366	0.0122767
LOC107053375	18.1988	1.44223	0.418547	0.00012168	0.000677864
LOC112531168	3.07894	1.44081	2.82251	0.0142579	0.0424565
ARHGAP36	40.8971	1.44054	0.57456	0.00208706	0.00816757
C4	106.89	1.43909	0.391191	4.8093e-05	0.000294342
COLEC12	1771.86	1.43856	0.307388	6.20478e-07	5.66122e-06
EBF1	140.276	1.43783	0.426609	0.00014712	0.000801779
PLXND1	815.361	1.43758	0.52487	0.00110467	0.00470898
SPATA17	8.23462	1.43637	0.588957	0.00293167	0.0109393
CD200	803.491	1.43591	0.449146	0.000280911	0.00141654
RGS19	133.594	1.43505	0.266465	1.65453e-08	2.00565e-07
MX1	104.208	1.43255	0.539834	0.0014431	0.00595219
ABCB11	59.48	1.43213	0.330601	3.20582e-06	2.52413e-05
ADAMTS7	404.519	1.43184	0.377468	3.04345e-05	0.000194071
UBASH3A	19.1041	1.43016	0.54923	0.00161804	0.0065598
LOC112532559	29.1178	1.42912	0.390235	5.56119e-05	0.000334611
BCO1	49.419	1.42818	0.424717	0.000147903	0.000805552
FAM110A	41.3666	1.4262	0.30386	6.29145e-07	5.72564e-06
LIPE	31.229	1.42382	0.485465	0.000636312	0.0029133
LOC107052028	7.03377	1.42209	0.656702	0.00593113	0.0201437
SLCO3A1	267.112	1.41957	0.29308	2.75882e-07	2.70118e-06
LOC112531105	8.91108	1.41783	0.863725	0.0141913	0.0422938
HIST1H46L2	4.74881	1.41706	0.881532	0.0170265	0.0491798
HISTH1	23.738	1.41599	0.404807	0.000102445	0.000578852
GVINP1	21.2012	1.41481	0.683894	0.00594291	0.0201798
GMPR	131.153	1.41481	0.44985	0.000329699	0.00163291
ASTN2	9.65842	1.4145	0.606208	0.00389225	0.0139958
DEPDC1B	49.3241	1.41361	0.295701	3.7043e-07	3.53177e-06
SYT12	12.8054	1.41286	0.634803	0.00467833	0.0164277
RPIA	372.265	1.4122	0.284712	1.57349e-07	1.60319e-06
GPR132	52.012	1.41157	0.433547	0.000234546	0.00120905
LOC107054036	113.257	1.4102	0.512884	0.00112319	0.0047845
KPNA2	685.947	1.40924	0.193691	8.22277e-14	2.19233e-12
LOC107051772	108.484	1.40822	0.272311	4.99444e-08	5.57687e-07
SLC25A4	121.124	1.40597	0.495476	0.000875172	0.00385895
DYX1C1	48.1065	1.40538	0.378845	4.22131e-05	0.000261592
LMO2	411.297	1.40487	0.329982	4.48312e-06	3.41216e-05
ARID3A	180.314	1.40474	0.295081	4.3855e-07	4.1195e-06
FLVCR2	976.781	1.40388	0.355095	1.67045e-05	0.000112649
ATP6V1B2	1346.96	1.40292	0.106909	5.90726e-40	2.33796e-37
H1F0	2331.33	1.40167	0.563359	0.00241402	0.00924795
IL2RA	7.13805	1.40155	0.760982	0.0106669	0.0332185
SLC4A2	1142.89	1.4015	0.170597	5.03587e-17	2.13545e-15
LOC425462	89.7488	1.401	0.482877	0.000713643	0.00321527
GPR17	9.71556	1.40084	0.789878	0.0113283	0.0349908
PDXK	479.408	1.3995	0.242569	1.84663e-09	2.61227e-08
CLCN7	439.655	1.39916	0.184494	8.07413e-15	2.50523e-13
PLCB2	575.073	1.39789	0.507294	0.0011539	0.00489892
FAM46C	16.9963	1.39678	0.726987	0.00818942	0.0264227
SPINT1	162.075	1.39604	0.214776	1.86116e-11	3.63456e-10
TPX2	686.658	1.39374	0.225453	1.47943e-10	2.4975e-09
GP1BA	66.0094	1.39203	0.718022	0.00817623	0.0263945
HSP90AB1	931.911	1.39028	0.316722	2.61459e-06	2.09378e-05
MAML3	273.556	1.39017	0.192569	1.29311e-13	3.34743e-12
CDCA2	142.944	1.38636	0.266131	4.19988e-08	4.74619e-07
CPT1A	486.39	1.38507	0.327256	5.03417e-06	3.78945e-05
LOC112532764	38.2216	1.38501	0.381824	6.25714e-05	0.000370601
DOCK8	401.796	1.38487	0.31972	3.34083e-06	2.62e-05
TSPAN7	170.217	1.3823	0.449794	0.000439805	0.00210449
DLGAP5	326.63	1.3805	0.269543	6.88501e-08	7.4724e-07
LOC107053008	6.4933	1.38011	0.818761	0.0147602	0.0436627
CHMP4C	37.3204	1.37836	0.375754	5.19936e-05	0.00031529
PSAT1	145.339	1.37818	0.523768	0.0016251	0.00658396
TUSC5	13.8353	1.3777	0.607837	0.00445672	0.015749
XPR1	1015.01	1.37746	0.132872	8.48878e-26	9.62963e-24
KIAA1107	48.4674	1.37722	0.560697	0.00253579	0.00963155
FADS6	16.6609	1.37696	0.680765	0.00750128	0.0245449
SMAP2	401.912	1.37665	0.247697	6.51797e-09	8.45484e-08
GPRC5C	93.2746	1.37631	0.485123	0.000905479	0.00396523
ROR2	79.7954	1.3763	0.42349	0.000243352	0.00124938
NCAPG	251.677	1.37437	0.263662	4.33894e-08	4.88473e-07
NDUFS7	226.032	1.37428	0.218735	7.95006e-11	1.39912e-09
GCNT7	52.3658	1.37366	0.357362	2.51686e-05	0.000162942
SLC5A3	660.764	1.3716	0.265476	5.62082e-08	6.21781e-07
GRAMD1B	705.53	1.37079	0.291083	5.45543e-07	5.04472e-06
DFNB59	10.8004	1.37042	0.50437	0.00149419	0.00613169
LOC107055042	7.78599	1.36936	0.730662	0.010221	0.0320092
REEP6	18.5751	1.36917	0.68254	0.00769575	0.0250661
ATP6V1A	1226.36	1.36791	0.142502	1.97962e-22	1.63986e-20
SALL1	238.858	1.3672	0.487907	0.00101639	0.00438513
KIF4A	421.566	1.36453	0.225778	3.65069e-10	5.75387e-09
LOC107053268	50.3677	1.36325	0.604306	0.00440369	0.0156141
CYFIP2	562.596	1.36313	0.236959	2.13083e-09	2.97415e-08
AGPAT1	5.55309	1.36258	0.788756	0.0150092	0.0442865
DGUOK	196.572	1.36039	0.193935	5.56272e-13	1.3192e-11
LOC112531854	8.53893	1.35863	0.688632	0.00865664	0.0277184
DHX58	71.6235	1.35794	0.351046	2.45529e-05	0.000159361
CR1L	259.192	1.35633	0.187702	1.28392e-13	3.32848e-12
TLL1	104.827	1.35532	0.392714	0.000124194	0.000690139
ABCD2	104.541	1.35481	0.26662	8.75494e-08	9.30343e-07
TMTC2	229.378	1.35224	0.471017	0.000838813	0.00371466
PTK2B	229.151	1.35185	0.28806	6.55485e-07	5.94409e-06
SLCO4A1	86.0938	1.35156	0.449236	0.00056189	0.00261082
CCNB3	177.346	1.3512	0.283828	4.54844e-07	4.2546e-06
ETNPPL	44.4584	1.34913	0.341999	2.01269e-05	0.000133207
LOC107051634	59.407	1.34909	0.323985	7.30181e-06	5.33628e-05
LTA4H	947.696	1.34883	0.198026	2.42183e-12	5.30538e-11
CCNA2	237.393	1.34779	0.257804	4.06515e-08	4.60562e-07
UHRF1	396.529	1.34778	0.222045	3.19275e-10	5.068e-09
KCNN1	15.9383	1.34667	0.438849	0.000524604	0.0024568
IL7R	23.2515	1.34631	0.695202	0.00887591	0.0283196
SFXN5	35.0616	1.34554	0.32697	1.0052e-05	7.14387e-05
TIAM1	313.234	1.34524	0.30625	2.66991e-06	2.13425e-05
PRMT8	49.0143	1.34425	0.37288	7.16905e-05	0.000419313
CBL	469.663	1.34406	0.257096	4.21035e-08	4.755e-07
PRDM1	106.72	1.34368	0.494944	0.0013397	0.00557216
KCNQ1	13.1479	1.34227	0.649905	0.00678003	0.0225495
CCNE2	50.4828	1.34207	0.413506	0.000264925	0.00134234
PLCL2	379.635	1.34124	0.32599	9.13525e-06	6.55251e-05
PARK2	8.64807	1.33858	0.642276	0.00728694	0.0239271
LOC425795	140.995	1.33811	0.216809	1.76625e-10	2.9399e-09
LCT	12.183	1.33673	0.494035	0.00148605	0.00610252
ACSS3	72.2898	1.33623	0.30454	2.94106e-06	2.33008e-05
TNFRSF25	49.9098	1.33601	0.364563	5.87255e-05	0.000351918
NEK2	139.76	1.33528	0.346023	2.63575e-05	0.000170021
FAM83D	178.417	1.33453	0.250956	2.68117e-08	3.13743e-07
LOC107053945	57.2063	1.33363	0.498047	0.00157329	0.00640024
GALNT14	45.0881	1.33347	0.648339	0.00719421	0.0236618
PRTG	33.794	1.33267	0.312599	4.97835e-06	3.75697e-05
GRAMD1C	143.796	1.33045	0.242383	1.10416e-08	1.37904e-07
LOC101749540	67.2364	1.3301	0.449794	0.000681556	0.00308789
CYP21A1	26.2804	1.32979	0.37627	9.97453e-05	0.000565033
GSTA2	153.577	1.32952	0.189696	6.38107e-13	1.49339e-11
PCDH19	90.4264	1.32808	0.465395	0.000909137	0.00397831
MSLN	31.8476	1.32794	0.426435	0.000420725	0.00202407
STAMBPL1	25.0872	1.32607	0.375829	0.000108718	0.000611194
RAD51	131.754	1.32587	0.317922	7.09839e-06	5.20685e-05
NT5DC1	243.772	1.32475	0.232611	3.211e-09	4.37885e-08
TRPC7	54.4769	1.32462	0.362757	6.43537e-05	0.00038002
TOP2A	1030.8	1.32188	0.201951	1.52479e-11	3.0241e-10
CD86	21.4267	1.3206	0.664592	0.00824382	0.0265694
ADAM10	762.946	1.32	0.258094	7.88037e-08	8.45479e-07
LOC101750502	34.4317	1.31948	0.429232	0.000501292	0.00236191
FANCC	129.087	1.3194	0.254121	4.90286e-08	5.48492e-07
SYNGR3	538.594	1.31886	0.256329	6.7491e-08	7.34279e-07
HMGB2	415.723	1.3187	0.211847	1.24239e-10	2.11741e-09
TMEM140	186.646	1.31766	0.248823	2.88656e-08	3.35134e-07
COL4A5	47.8988	1.31764	0.361895	6.02577e-05	0.000359407
TMEM86A	92.21	1.31568	0.285565	1.00007e-06	8.70966e-06
PRKCD	225.117	1.31482	0.292463	1.68052e-06	1.39274e-05
PRCP	412.985	1.31268	0.231984	3.81907e-09	5.14116e-08
PTH1R	93.3894	1.31185	0.524455	0.00255509	0.00970073
ALDH1A3	95.964	1.3107	0.623534	0.00660801	0.0220639
CCDC69	44.3116	1.30955	0.334959	2.26841e-05	0.000148204
NT5M	227.269	1.30923	0.199789	1.5089e-11	2.99594e-10
RSPO3	52.7346	1.30902	0.321543	1.2545e-05	8.74465e-05
SATB1	260.016	1.30819	0.3338	2.17778e-05	0.000142859
WDFY4	100.607	1.30783	0.389179	0.000178909	0.000956866
TRHDE	29.5182	1.30724	0.593159	0.00547517	0.0188212
APOD	28.9817	1.30593	0.506809	0.00217686	0.0084632
TLR5	95.7796	1.30329	0.317312	1.00972e-05	7.16818e-05
CYP2D6	185.144	1.30279	0.424979	0.000497024	0.00234524
PTPRJ	53.96	1.30133	0.397294	0.000245405	0.00125847
GTF2IRD1	63.2461	1.30129	0.276069	6.33272e-07	5.75731e-06
CLCN1	32.5782	1.3	0.394664	0.000245752	0.00125988
LOC769044	15.7863	1.29975	0.543199	0.00363367	0.0131857
PLBD1	227.146	1.29957	0.300739	3.91637e-06	3.02415e-05
CPLX1	2.8018	1.29936	2.28265	0.0155992	0.0457546
PTGS1	91.83	1.29811	0.373027	0.000118717	0.000662598
LOC107054199	9.43289	1.29681	0.610624	0.00704644	0.0232574
ID2	1321.29	1.29594	0.305483	5.37184e-06	4.02492e-05
T	17.0612	1.29561	0.549499	0.00398378	0.0142788
LOC101749758	41.3222	1.29434	0.548712	0.00383536	0.0138219
ANO9	26.6712	1.29234	0.611413	0.00689215	0.0228498
BRCA1	234.468	1.29096	0.242356	2.60079e-08	3.04938e-07
GATA2	204.277	1.29059	0.303262	5.32305e-06	3.99005e-05
E2F8	248.951	1.28988	0.305835	6.26715e-06	4.63529e-05
AKAP6	27.629	1.28858	0.323393	1.79427e-05	0.000120392
HJURP	160.339	1.28825	0.276736	8.11147e-07	7.20525e-06
TMEM215	24.1917	1.28705	0.579699	0.00538174	0.0185398
L3MBTL4	114.148	1.28577	0.276075	8.26594e-07	7.32785e-06
LOC107053852	53.3311	1.2854	0.661368	0.00956067	0.0302175
LFNG	486.49	1.28326	0.267742	4.26341e-07	4.01753e-06
SUV39H1_1	167.087	1.28288	0.249379	7.38042e-08	7.95192e-07
VASH1	563.204	1.28279	0.399824	0.000320717	0.00159419
MIS12	39.999	1.28089	0.449611	0.00100935	0.00435795
UTS2R	120.58	1.28075	0.559633	0.00453356	0.015976
PIK3R1	222.038	1.28031	0.305168	6.80993e-06	5.01384e-05
TUBA3E	588.543	1.27852	0.204715	1.14021e-10	1.96584e-09
RANBP17	6.47488	1.2773	0.733659	0.0162824	0.0474662
CRLF3	634.899	1.27526	0.13986	2.03504e-20	1.3655e-18
LOC107051751	14.1028	1.27215	0.492718	0.00231478	0.00891764
RIMS2	35.9143	1.27185	0.494095	0.0022311	0.0086438
LOC107053787	9.1877	1.27153	0.607853	0.00799717	0.025891
SPC24	55.9866	1.27035	0.295544	4.72548e-06	3.58131e-05
EPHA5	122.9	1.2703	0.411697	0.000476983	0.00225933
LOC112532875	19.4776	1.2685	0.440403	0.00100048	0.00432698
DYRK3	280.196	1.26742	0.176758	1.9914e-13	5.00237e-12
AvBD3	25.2828	1.26684	0.665743	0.01098	0.0340389
TRIM54	41.0901	1.26631	0.354149	9.56529e-05	0.000544274
LOC112532921	10.9944	1.26484	0.53668	0.00410694	0.0146759
GJB1	14.7624	1.2648	0.476248	0.00193289	0.00763128
ANO6	154.097	1.26364	0.344669	6.08373e-05	0.000361653
HPDL	16.0658	1.26047	0.433677	0.000943213	0.00410825
PALM	132.686	1.25945	0.433856	0.000867288	0.00382905
P4HA3	261.287	1.2589	0.516847	0.00335296	0.012305
MAK	13.2554	1.25626	0.545992	0.00460157	0.0161868
TIFA	13.9749	1.25567	0.542699	0.00466884	0.0163983
SLC20A2	247.012	1.25551	0.236862	3.12696e-08	3.59995e-07
LOC420294	132.82	1.25519	0.168294	2.6588e-14	7.68723e-13
HMGCLL1	7.67755	1.25507	0.703339	0.014576	0.0432449
PCDH1	103.712	1.25477	0.466553	0.00165235	0.0066742
SWAP70	520.988	1.2535	0.272672	1.16027e-06	9.97801e-06
ACO2	1193.86	1.25348	0.141298	2.10308e-19	1.20437e-17
TRBV19	10.1356	1.25318	0.719624	0.015498	0.0455103
C4H4orf54	138.939	1.25258	0.614948	0.0084785	0.027237
CITED4	354.771	1.25251	0.342157	6.47039e-05	0.000381835
SLC4A10	16.8469	1.25125	0.466373	0.00177201	0.00709999
SPC25	186.53	1.25048	0.206331	3.76045e-10	5.91117e-09
LOC101750765	15.5333	1.25037	0.520685	0.00365232	0.013248
DNA2	153.483	1.25026	0.257762	3.37887e-07	3.24233e-06
NXNL1	5.64865	1.24807	0.680304	0.0147059	0.0435575
RHBG	66.8249	1.24618	0.359511	0.000130413	0.000721768
ARHGEF37	20.4244	1.24381	0.526108	0.00417757	0.0148984
LOC107055146	28.6837	1.24374	0.411996	0.000620758	0.00285021
TP53I3	14.8833	1.2426	0.45372	0.00161554	0.00655265
LITAF	34.5134	1.24114	0.397816	0.000472649	0.00223999
LOC421506	36.1632	1.24094	0.435523	0.00107704	0.00461024
FIGNL1	47.5459	1.24037	0.284595	3.86639e-06	2.99393e-05
SCUBE2	32.2937	1.23956	0.329247	4.59055e-05	0.000282215
LOC420368	121.65	1.23921	0.39173	0.000392007	0.00189873
HELLS	208.535	1.23896	0.187161	9.96761e-12	2.0219e-10
MYO10L	180.897	1.23864	0.410365	0.000630665	0.00288967
PLAC9	345.504	1.23831	0.419242	0.000773524	0.00345288
HBM	26948.9	1.23815	0.556304	0.00554493	0.0190206
CIT	156.444	1.23813	0.247045	1.4637e-07	1.49733e-06
AKNA	117.125	1.23785	0.228977	1.72289e-08	2.0789e-07
ABCB1	44.7268	1.23618	0.516821	0.00377057	0.013627
KIF2C	175.329	1.23487	0.217073	3.47448e-09	4.70839e-08
LOC107053519	76.9158	1.23396	0.281773	3.31831e-06	2.60578e-05
MAP3K5	952.272	1.23263	0.243693	1.20469e-07	1.25471e-06
SLC40A1	1939.54	1.23229	0.330754	5.37026e-05	0.000324769
MTFR2	91.0469	1.23088	0.266412	1.04334e-06	9.0555e-06
RGS1	78.6557	1.23081	0.528255	0.00445426	0.015749
PPDPF	422.355	1.23024	0.438042	0.00122893	0.00517402
MOV10	220.415	1.22905	0.332817	5.97013e-05	0.000356686
PRDM16	26.7171	1.229	0.384458	0.0003465	0.00170286
PRLR	30.6434	1.22732	0.505431	0.00371674	0.0134488
KIF26B	47.3788	1.22662	0.584431	0.00769013	0.0250523
NCAPD3	185.138	1.22559	0.246404	1.86879e-07	1.88253e-06
LOC107052840	8.62285	1.22411	0.701216	0.015992	0.0467222
CTGFL	74.7686	1.22393	0.532084	0.00486966	0.0170202
ANKRD31	49.7226	1.22219	0.356362	0.000153829	0.000835271
DTX3L	234.617	1.22214	0.273171	2.15588e-06	1.74926e-05
CD200R1	41.2426	1.22188	0.575913	0.00718227	0.0236313
CRYM	202.698	1.22182	0.167021	7.55715e-14	2.027e-12
RGCCL	291.074	1.22074	0.295635	1.00391e-05	7.13761e-05
HCN2	13.4203	1.2187	0.519469	0.00466805	0.0163983
KIAA1217	128.228	1.21837	0.40084	0.000594642	0.00274509
VASP	66.6323	1.21814	0.407227	0.00071135	0.00320738
PIEZO2	918.365	1.21806	0.300478	1.41345e-05	9.73829e-05
PARP14	734.895	1.21514	0.301245	1.5319e-05	0.000104254
CYP2AC2	9.10588	1.21459	0.574941	0.00817414	0.0263926
LOC424919	20.5366	1.21027	0.392287	0.000573925	0.00266118
TOR4A	86.6389	1.20919	0.308464	2.36658e-05	0.000154053
CORO1C	2008.31	1.20907	0.232404	5.79121e-08	6.39042e-07
LEKR1	36.3311	1.20733	0.29843	1.57147e-05	0.000106743
PHLDB2	400.65	1.20707	0.54664	0.00627299	0.0211275
OXCT1	977.365	1.20669	0.184299	1.74305e-11	3.43024e-10
PEBP1	344.398	1.20411	0.200326	5.48103e-10	8.42253e-09
CENPW	123.505	1.20241	0.251037	4.73228e-07	4.41399e-06
DOCK4	136.921	1.20147	0.218768	1.13981e-08	1.41958e-07
PIF1	18.2572	1.20122	0.414824	0.00100397	0.00433789
TSHZ3	32.7582	1.20071	0.39077	0.000591188	0.00273269
CYP27A1	29.7117	1.19939	0.47652	0.0029475	0.010996
CENPL	56.3722	1.19902	0.277776	4.48542e-06	3.41244e-05
SLC16A6	111.247	1.19861	0.262422	1.42626e-06	1.20331e-05
ZGRF1	56.8994	1.19829	0.292515	1.1835e-05	8.28215e-05
LOC770492	37.9193	1.19788	0.601635	0.00998408	0.0313665
LOC112533582	7.84652	1.19787	0.687479	0.0172578	0.0497511
IFIT5	433.539	1.19734	0.406436	0.000847663	0.00374798
NT5C2	952.168	1.19709	0.225889	3.50054e-08	4.00158e-07
ADGRF5	25.6963	1.19616	0.677445	0.015716	0.0460441
NAAA	137.584	1.19555	0.211088	4.81291e-09	6.40163e-08
SPAG5	368.448	1.19447	0.203476	1.31595e-09	1.90236e-08
ARHGAP20	34.6447	1.19425	0.553194	0.00715354	0.0235542
MXD3_1	75.2146	1.1937	0.2587	1.21017e-06	1.03621e-05
FRRS1	530.271	1.19233	0.274362	4.0515e-06	3.11022e-05
UBE2C	200.134	1.19228	0.236589	1.39244e-07	1.43432e-06
EYY68_mgt15	84.8083	1.18978	0.247174	4.73701e-07	4.41477e-06
GIMAP5L	62.3373	1.18912	0.555308	0.00740762	0.0242741
RIMBP2	380.271	1.18909	0.352125	0.000201333	0.00106212
IRF8	609.754	1.1887	0.204729	1.91733e-09	2.69942e-08
GRIN2A	62.5748	1.18841	0.438893	0.00173225	0.00695479
CD55	628.332	1.18798	0.361651	0.000273471	0.00138279
CTSA	993.772	1.18781	0.197351	5.36054e-10	8.25162e-09
SSPO	12.2732	1.18734	0.528393	0.00621535	0.020965
GNG10	223.919	1.18732	0.386162	0.000565633	0.00262615
PLEKHM1	488.927	1.18702	0.130514	3.17647e-20	2.0647e-18
RRM2	482.974	1.18695	0.209851	4.6772e-09	6.23044e-08
DHFR	111.786	1.18682	0.312955	4.14956e-05	0.000257773
ST14	66.2465	1.18585	0.251478	7.8094e-07	6.9717e-06
EXO1	49.8064	1.18408	0.40942	0.00100125	0.00432869
AFAP1L1	104.017	1.18374	0.551476	0.00748187	0.0244994
ZDHHC4	40.7957	1.18203	0.396307	0.000774988	0.00345668
NCAPH	226.592	1.18109	0.177737	9.67673e-12	1.96963e-10
LOC107054896	29.3124	1.18062	0.443221	0.00200378	0.00788494
NECTIN1	272.55	1.18034	0.296009	1.94175e-05	0.000129088
MCM2	371.519	1.17934	0.224007	4.2868e-08	4.82909e-07
ZNF503	113.608	1.17813	0.305759	3.53213e-05	0.000222504
MEI1	30.1269	1.17801	0.441259	0.00205102	0.00805662
CALD1	1746.85	1.17743	0.406593	0.00102959	0.00443672
LOC112532084	20.1416	1.17659	0.522696	0.00600253	0.0203435
SLC43A2	240.359	1.17628	0.226654	6.41261e-08	7.01096e-07
ARSB	1151.19	1.17598	0.240593	3.07806e-07	2.9826e-06
CS	366.095	1.1756	0.218017	2.1527e-08	2.56452e-07
LOC107052001	7.8082	1.17403	0.618857	0.0141671	0.0422357
UQCRH	292.788	1.17337	0.232987	1.43063e-07	1.46714e-06
SCG5	95.2354	1.1729	0.546974	0.00780066	0.0253475
LOC107055278	79.7016	1.17289	0.346174	0.000211093	0.00110673
LOC101751615	21.8765	1.17275	0.429369	0.00168357	0.00678532
RUNX3	79.2434	1.17075	0.445505	0.00224613	0.00868546
LOC101749752	13.0919	1.17037	0.451745	0.00283935	0.010655
LOC107049257	31.3976	1.1694	0.468139	0.00328218	0.0120951
CD8A	20.8612	1.16885	0.646162	0.0153589	0.0451763
RPL22L1	532.185	1.16881	0.261358	2.35965e-06	1.90332e-05
FAM69A	51.5322	1.16838	0.397083	0.000902335	0.00395438
LOC107053178	8.90169	1.1679	0.586959	0.0114594	0.0353345
PLK2	157.928	1.16705	0.463591	0.00304013	0.0113013
PATZ1	54.889	1.1643	0.288362	1.65763e-05	0.000111912
STAP1	14.5017	1.16393	0.481267	0.00412173	0.0147199
TAGLN3	19.9122	1.16346	0.44824	0.00262211	0.00992537
OLFML2B	1387.04	1.1619	0.418809	0.00156293	0.00636974
THBS4	57.9274	1.16169	0.442206	0.00236185	0.00907344
PODN	361.186	1.16145	0.26408	3.33468e-06	2.61633e-05
LOC101748706	48.8754	1.15778	0.364981	0.000423886	0.00203818
CD1C	15.8555	1.15717	0.505139	0.00568302	0.0194158
TSPAN5	172.34	1.15678	0.273394	7.03739e-06	5.16636e-05
GPC2	907.324	1.15671	0.186121	1.64396e-10	2.75696e-09
SEMA3G	59.2419	1.1563	0.400942	0.0010938	0.00467046
GPR142	18.1229	1.15589	0.472784	0.00389136	0.0139954
TBKBP1	16.2367	1.15574	0.463284	0.00357355	0.0129914
LOC107049469	42.2307	1.15562	0.504787	0.00569061	0.019438
RUNDC3B	24.5464	1.15549	0.50389	0.00548347	0.0188461
KIF1A	12.5311	1.15523	0.624833	0.0154422	0.0453838
PTPRK	292.744	1.15493	0.651049	0.0167869	0.0486533
PAG1	48.0827	1.15365	0.360236	0.000387169	0.00187696
TUBB1	1640.43	1.15334	0.498975	0.00559465	0.0191653
DONSON	71.1514	1.15286	0.211825	1.78942e-08	2.15481e-07
TSPAN13	58.6879	1.15129	0.525074	0.00712702	0.0234886
TSPEAR	46.9238	1.15126	0.370854	0.000578853	0.00268124
MRNIP	77.6801	1.15042	0.236689	3.68658e-07	3.51865e-06
S100A13	24.0394	1.14858	0.504101	0.00587464	0.0199938
LOC112533508	7.37786	1.14849	0.632911	0.0169634	0.0490341
RFC2	196.127	1.14776	0.217335	4.19007e-08	4.7381e-07
WNK4	1016.07	1.14758	0.280728	1.34078e-05	9.27352e-05
CCNF	187.957	1.14619	0.239833	5.53549e-07	5.11079e-06
FHOD3	142.632	1.14503	0.417572	0.00169799	0.00683726
EPDR1	233.28	1.14375	0.270055	7.30105e-06	5.33628e-05
EML4	437.102	1.14316	0.208175	1.29814e-08	1.60331e-07
LOC101748259	125.155	1.14272	0.465728	0.00381912	0.0137745
IRS4	1399.43	1.14213	0.281288	1.48604e-05	0.000101676
FANCB	25.3691	1.14194	0.337349	0.000227938	0.00118011
PARP12	406.812	1.14113	0.332336	0.000177152	0.000948893
TGOLN2	936.539	1.14052	0.203178	6.7522e-09	8.73959e-08
CHTF8	28.6298	1.14045	0.383037	0.00087625	0.00386096
NIN	123.42	1.14041	0.235813	4.32202e-07	4.06846e-06
CBX5	129.301	1.13973	0.244261	9.84828e-07	8.58531e-06
NSMF	437.21	1.13912	0.34082	0.000249165	0.00127445
LOC112532097	51.2074	1.13902	0.27072	7.94981e-06	5.77666e-05
CORO7	410.132	1.13889	0.262035	4.42415e-06	3.36871e-05
LOC101751780	10.1842	1.13859	0.507208	0.00703655	0.0232334
PGF	202.683	1.13859	0.462963	0.0037776	0.0136477
STK17B	425.556	1.13849	0.297728	4.0145e-05	0.000249906
UNC119	32.1517	1.1379	0.321466	0.000123196	0.000685233
CD164L2	42.2124	1.13761	0.32739	0.000163633	0.00088366
KCNE2	13.1886	1.13628	0.578948	0.0125215	0.0380404
AATK	113.643	1.13579	0.248459	1.52009e-06	1.27401e-05
NCOA4	2579.7	1.13557	0.149248	8.92485e-15	2.74528e-13
SEMA7A	714.817	1.13526	0.168621	5.62052e-12	1.18184e-10
C5H14orf159	62.6476	1.13501	0.253341	2.61964e-06	2.09689e-05
TTC9	100.361	1.13451	0.3391	0.000246752	0.00126385
GRASP	59.6105	1.13427	0.307772	7.02432e-05	0.000411523
CLGN	29.278	1.13373	0.411957	0.00172945	0.00694509
MPP1	482.279	1.13325	0.173941	2.3681e-11	4.54482e-10
BORA	107.523	1.13235	0.312735	8.92382e-05	0.000511368
TNFRSF11A	436.37	1.13138	0.124929	4.58526e-20	2.87548e-18
ZNF608	453.132	1.13137	0.274106	1.1559e-05	8.10812e-05
MCM5	344.391	1.13109	0.237313	6.22472e-07	5.67651e-06
CYP2W2	14.7763	1.12987	0.417076	0.00209836	0.00820278
TJP1	579.297	1.1297	0.2455	1.35063e-06	1.14656e-05
HEG1	484.961	1.12958	0.331134	0.000196514	0.00103979
MPP2	26.956	1.1279	0.342761	0.00032645	0.00161772
FAM196A	50.1269	1.12676	0.449972	0.00346622	0.0126528
C23H1orf216	23.5285	1.12481	0.394148	0.00127719	0.00534392
CENPF	337.928	1.12411	0.283267	2.29871e-05	0.000150018
ARHGAP32	182.94	1.12226	0.24282	1.22955e-06	1.05129e-05
MYLIP	994.849	1.12022	0.266658	8.42087e-06	6.07681e-05
SHCBP1	130.555	1.11823	0.263961	7.16202e-06	5.25136e-05
MAP3K21	68.6276	1.11784	0.410209	0.00188524	0.00746968
TRBV6-5	35.3942	1.11746	0.522332	0.0085789	0.0275199
GPR149	53.5268	1.11733	0.286874	3.26298e-05	0.00020681
CIDEA	9.43199	1.11709	0.608004	0.0163557	0.0476049
ATP6V1E1	697.532	1.11688	0.133402	1.95929e-17	8.92453e-16
LOC107049632	18.309	1.11685	0.43709	0.00322787	0.0119147
HEY1	281.914	1.11632	0.333771	0.000255742	0.00130285
LOC101751355	20.2058	1.11515	0.414042	0.00213706	0.00832481
C6H10orf54	216.83	1.11442	0.32041	0.000155441	0.00084351
FOXO6	19.0471	1.11424	0.473273	0.0052432	0.0181464
LRP3	155.417	1.11395	0.28308	2.64561e-05	0.000170533
TSPAN32	40.8581	1.11342	0.567195	0.0126704	0.0384035
RACGAP1	259.447	1.1131	0.252733	3.46317e-06	2.70641e-05
SUPT3H	468.883	1.11296	0.400135	0.00159774	0.00648637
B2M	8870.36	1.11222	0.293842	4.87232e-05	0.000297892
OASL	394.112	1.11119	0.417047	0.00229854	0.00886082
LOC771545	122.314	1.10948	0.316084	0.000139508	0.000765208
SERPINF1	5994.58	1.10938	0.334727	0.000345476	0.00169877
SUSD4	200.854	1.10729	0.370819	0.000881094	0.00387559
DERA	101.131	1.10728	0.198697	8.73966e-09	1.11022e-07
PDE8A	394.83	1.10716	0.17789	1.67624e-10	2.80055e-09
DLL1	43.0768	1.10588	0.527156	0.0094001	0.0297575
TPM4	67.2995	1.10554	0.30751	0.00010684	0.000601966
LOC107056412	340.672	1.10548	0.25647	5.41542e-06	4.04736e-05
ZC3HAV1	270.621	1.10351	0.240565	1.51346e-06	1.26966e-05
HPGDS	230.741	1.10232	0.308396	0.000111981	0.000627758
CYP7B1	125.402	1.10159	0.214509	9.1009e-08	9.6423e-07
SLC25A37	994.028	1.10138	0.478706	0.00611301	0.0206472
LOC107049444	2.32039	1.10041	2.43864	0.0134525	0.040396
LOC107049862	120.087	1.10009	0.215038	1.08327e-07	1.13489e-06
GART	264.802	1.10005	0.28041	2.86016e-05	0.000183169
GLRX5	461.823	1.09994	0.226036	3.88545e-07	3.69066e-06
KIF18B	82.1007	1.09944	0.272391	1.86466e-05	0.000124526
SERPINB6L	421.071	1.09915	0.292298	5.55619e-05	0.000334423
HBBA	81258.8	1.09906	0.523793	0.0110205	0.0341348
TTK	207.902	1.09888	0.208005	4.38984e-08	4.93268e-07
RNASET2	586.496	1.09785	0.157811	1.21337e-12	2.73893e-11
BUB1B	294.069	1.09683	0.200734	1.56308e-08	1.90154e-07
NECTIN3	145.528	1.09613	0.214683	1.11476e-07	1.16445e-06
LOC426385	42.22	1.09546	0.373328	0.000996744	0.00431502
LOC112530429	436.025	1.0952	0.23431	1.0072e-06	8.76746e-06
IGF2	174.074	1.09124	0.3372	0.000380365	0.00184939
MYO6	439.899	1.09114	0.289561	5.48475e-05	0.000331018
HBA1	79389.4	1.08882	0.526187	0.0119812	0.0367398
ANO3	29.6942	1.08877	0.519819	0.00999311	0.0313893
CENPO	46.9829	1.08854	0.27572	2.71289e-05	0.000174491
IL7	21.9661	1.08752	0.377169	0.00127732	0.00534392
CDKN3	78.8249	1.08728	0.249791	4.67987e-06	3.54977e-05
CMPK2	173.549	1.08727	0.336104	0.000385451	0.00187003
TOX	9.74615	1.08646	0.568224	0.0154949	0.0455103
CDCP2	24.373	1.08629	0.499851	0.00845651	0.0271762
TBC1D9	514.867	1.08595	0.22025	2.83916e-07	2.77375e-06
INCENP	403.118	1.08484	0.235004	1.35532e-06	1.14999e-05
ESRRG	16.6845	1.0813	0.447796	0.00483842	0.0169297
PTRHD1	18.8	1.08125	0.396279	0.00208676	0.00816757
TAPBPL	66.5913	1.07987	0.322735	0.00026373	0.00133712
TTC38	489.311	1.07948	0.531052	0.0116596	0.0358586
TEKT1	19.917	1.07944	0.466971	0.00633693	0.0213065
TAP2	480.073	1.07936	0.340135	0.000491244	0.00232071
GPRIN2	21.1604	1.07936	0.409887	0.00269209	0.0101667
DOK1	116.684	1.07914	0.245468	3.8472e-06	2.98037e-05
SNTA1	1233.31	1.0791	0.226221	6.54105e-07	5.9346e-06
KNL1	216.803	1.07897	0.266355	1.72846e-05	0.000116341
PLEKHF1	249.688	1.07838	0.207211	6.87273e-08	7.46362e-07
DEPDC1	110.309	1.07629	0.204718	4.95569e-08	5.53707e-07
LOC107053399	34.6277	1.07319	0.337389	0.00048999	0.00231539
ADA	435.734	1.07269	0.475063	0.00710455	0.0234319
MINPP1	2193.95	1.07134	0.536207	0.0128696	0.0388932
KNSTRN	142.823	1.07064	0.266446	2.0345e-05	0.000134551
RNF213	463.324	1.06908	0.35586	0.000873888	0.00385437
PTGER4	79.7903	1.06821	0.293303	9.44883e-05	0.000538336
BF1	2901.05	1.06764	0.341553	0.000593103	0.00274012
SKA3	89.96	1.0668	0.333085	0.000455103	0.00216663
[truncated: 4,181 more rows]

## Sheet: > 2lfc
	baseMean	log2FoldChange	lfcSE	pvalue	padj
PLPPR4	19.4808	8.68149	2.74643	2.48504e-11	4.7386e-10
ENPEP	62.7677	7.51201	1.06861	7.4741e-13	1.72875e-11
OMD	452.354	7.198	0.603511	7.25507e-34	1.65657e-31
BEST3	34.9421	6.67627	0.989253	9.58214e-12	1.95261e-10
C6orf58	6.2049	6.58138	2.56324	8.34893e-07	7.39405e-06
SOST	147.136	6.5211	0.522607	3.80157e-36	1.05791e-33
TMPRSS3	6.89263	6.46363	2.83477	5.8541e-05	0.000350931
LOC769486	16.9083	6.33304	1.43248	4.23132e-08	4.77565e-07
SPAM1	16.8944	6.26728	1.43879	5.26658e-08	5.85871e-07
SATB2	944.177	6.26052	1.37218	1.79356e-07	1.81187e-06
GPNMB	39.5823	6.20008	1.15944	1.54252e-08	1.87909e-07
DKK1	105.638	6.16892	0.524718	3.03196e-32	6.35284e-30
SOGA3	5.0751	6.14014	2.54506	5.62307e-06	4.19024e-05
HOXB13	35.1848	6.11953	0.89108	3.90464e-12	8.35838e-11
PHEX	1660.29	6.06781	0.940132	5.19637e-12	1.09914e-10
CHIR-AB1	4.91248	6.0434	2.59224	1.74362e-05	0.000117318
SERPINA3/4L	4.74573	6.03335	2.5317	7.48894e-06	5.46632e-05
LOC112532798	4.98886	6.00406	2.59981	2.11373e-05	0.000139119
AQP5	5.26285	5.99769	2.68983	5.58575e-05	0.000335975
XRRA1	4.30094	5.90447	2.52119	1.17355e-05	8.21903e-05
KCNK2	199.097	5.89083	0.581518	4.27802e-25	4.45564e-23
SLC34A2	4.81399	5.82731	2.72427	0.000124634	0.00069237
LOC107049449	4.41416	5.8235	2.5677	2.87144e-05	0.000183826
MAP3K15	65.6065	5.80334	0.629404	1.77671e-20	1.22175e-18
TSPAN1	4.34171	5.79856	2.5788	3.61183e-05	0.000226902
LIPC	195.299	5.73642	0.406577	2.31173e-46	1.87145e-43
LOC107053804	19.1786	5.7241	1.01844	7.6514e-09	9.832e-08
FAM167A	85.301	5.64463	0.56394	1.07035e-24	1.04742e-22
ATP6V1G3	11.342	5.58005	1.4363	7.94027e-07	7.06727e-06
DLX3	56.2194	5.54821	0.541472	8.51625e-25	8.42636e-23
C9orf84	4.09533	5.54703	2.6961	0.000206947	0.00108884
IYD	151.16	5.49437	1.46794	6.12958e-06	4.5392e-05
LOC112532207	3.70456	5.45298	2.5482	8.03794e-05	0.000464188
FSTL5	77.2127	5.43194	1.70149	3.70261e-05	0.000232277
LOC107050038	3.61897	5.42422	2.52085	6.70607e-05	0.000394954
FAM107A	3.58455	5.4095	2.50869	6.19195e-05	0.000366984
ISLR2	41.9735	5.3932	0.748795	6.05729e-14	1.64202e-12
FIGNL2	27.0345	5.36282	0.767334	1.55187e-12	3.47221e-11
LOC107053256	3.60105	5.3268	2.65014	0.000257295	0.00130964
LOC112531166	3.6679	5.27372	2.69759	0.000372985	0.00181914
SH2D4B	14.7778	5.26557	1.13812	7.29479e-07	6.5517e-06
LOC107054133	36.7056	5.25436	0.709892	3.21851e-14	9.17146e-13
BGLAP	1409.71	5.24938	0.790808	1.69456e-12	3.76751e-11
VIPR1	18.7998	5.19836	0.881576	1.98908e-09	2.78941e-08
DGKI	40.0466	5.18381	0.655621	6.11692e-16	2.22331e-14
LOC769884	3.17738	5.18224	2.4877	0.000106026	0.000597762
TSPAN8	34.6163	5.17014	0.747596	9.97723e-13	2.27522e-11
GABRD	38.5182	5.14499	0.609784	1.08667e-17	5.06638e-16
KCTD8	3.28113	5.12638	2.62513	0.000343476	0.00169127
IBSP	3825.54	5.07813	1.05089	6.12597e-08	6.73479e-07
GPR158	3.10351	5.02381	2.57565	0.000313521	0.0015619
LRRN1	87.004	4.96954	0.591613	3.63275e-18	1.80221e-16
B3GALT5	3.41407	4.9554	2.73002	0.000726462	0.00326972
ASZ1	2.91147	4.93451	2.59082	0.000438225	0.00209806
LOC112530679	7.34604	4.91451	1.3774	4.22039e-06	3.22564e-05
PCDHAC2	7.39192	4.90983	1.41409	6.92211e-06	5.09012e-05
PAR2L	10.7784	4.80584	1.05387	1.37449e-06	1.16515e-05
GCNT2	7.00303	4.79032	1.44349	1.43685e-05	9.88427e-05
AFP	2.72827	4.77675	2.5888	0.00059694	0.00275356
COL2A1L	10.8873	4.76795	1.09566	2.71542e-06	2.1619e-05
VILL	78.4301	4.75232	0.450923	3.97788e-27	5.24785e-25
NLGN1	2.57673	4.72479	2.50642	0.000425214	0.00204346
F7	13.7342	4.71861	0.920743	1.2816e-07	1.3317e-06
LOC769590	15.0379	4.70415	1.1184	3.91059e-06	3.02159e-05
IFITM5	459.799	4.69607	0.327452	6.44348e-48	5.73792e-45
LOC107052071	6.14062	4.67465	1.3693	1.03098e-05	7.30736e-05
DLX6	55.5831	4.66419	0.576483	5.84234e-17	2.45406e-15
PKHD1	10.1067	4.64382	1.08561	4.09371e-06	3.13722e-05
PLEKHG7	20.7573	4.64124	0.734021	8.04933e-11	1.41519e-09
AvBD6	913.103	4.63647	0.603935	1.04617e-15	3.68228e-14
LOC101748943	2.47441	4.6232	2.49944	0.000510612	0.00240074
LYG2	1804.66	4.60708	0.592829	4.89309e-16	1.79682e-14
LOC112531905	6.12908	4.59276	1.38458	1.43496e-05	9.87887e-05
ADGRD1	296.314	4.58701	0.643274	5.59145e-14	1.52736e-12
LOC112532133	6.20391	4.58385	1.42471	2.26342e-05	0.000147932
MEPE	334.336	4.58335	1.33203	2.0746e-05	0.000136999
CD200L	12.3951	4.57496	0.880412	1.04821e-07	1.10139e-06
KIAA1549L	12.7323	4.57097	0.925176	2.86299e-07	2.7955e-06
SIGLEC15	77.0777	4.56234	0.602835	3.21453e-15	1.05629e-13
CAMP	1892.1	4.54896	0.569356	8.55075e-17	3.53338e-15
AvBD2	6376.18	4.5455	0.60021	2.28227e-15	7.64046e-14
KAZALD1	188.137	4.5445	0.418264	1.00275e-28	1.59455e-26
SPHKAP	13.2455	4.53947	1.01124	1.30452e-06	1.11059e-05
KIAA0408	115.356	4.53214	0.429846	6.78555e-27	8.63219e-25
SV2C	42.2787	4.53209	0.810308	1.81919e-09	2.57755e-08
LECT2	13170.7	4.51392	0.586715	8.83203e-16	3.1586e-14
SERPINB10B	2604.57	4.50417	0.602077	4.60846e-15	1.48153e-13
C24H11orf34	5.70275	4.49998	1.39772	2.3103e-05	0.000150664
LOC107053254	10.2198	4.47919	1.33691	8.0024e-05	0.000462286
S100A9	3431.87	4.47403	0.603832	7.67595e-15	2.39001e-13
AvBD1	5240.58	4.46214	0.812845	2.16584e-09	3.01357e-08
SPIK2	571.458	4.44526	0.557934	1.1286e-16	4.53733e-15
PDE6H	8.72879	4.44184	1.12031	1.39925e-05	9.64792e-05
ELOVL2	3.46941	4.43675	3.30594	0.00403874	0.0144612
IL17REL	2.57202	4.43217	2.69863	0.00156683	0.00638127
CATH1	875.77	4.43215	0.622086	5.90485e-14	1.60803e-12
LOC427665	101.374	4.42609	0.503624	1.31461e-19	7.67645e-18
ASIC4	16.5837	4.41954	1.0049	1.11938e-06	9.65427e-06
PTPRO	6.54804	4.4184	1.62708	0.000148824	0.00081007
CHRNA4	27.6708	4.40666	0.647049	1.28789e-12	2.90345e-11
SLC24A2	11.7309	4.40371	0.95337	1.08637e-06	9.39689e-06
PRSS57	169.169	4.36505	0.536676	4.078e-17	1.75858e-15
PSTPIP2	193.612	4.35577	0.351617	3.48638e-36	9.85595e-34
PLXNA4	33.4341	4.33281	0.640539	1.20312e-12	2.71922e-11
KL	2.49356	4.3316	2.65916	0.00155832	0.00635592
LYPD6B	19.9984	4.32361	0.757016	1.92367e-09	2.7062e-08
SGK2	33.614	4.31986	0.698563	5.01766e-11	9.10025e-10
GRIA1	38.0065	4.3099	0.595394	5.25085e-14	1.43762e-12
AvBD4	234.133	4.30687	0.596317	3.94367e-14	1.11134e-12
LOC107054799	2.24823	4.30612	2.56074	0.00123952	0.00521519
MATN4	16702.3	4.28434	0.75693	8.3452e-10	1.2396e-08
LRRC4C	19.9693	4.28043	0.725659	5.71319e-10	8.72659e-09
RSFR	1532.76	4.25321	0.522682	2.68806e-17	1.19986e-15
TGM3	1151.66	4.24285	0.521963	2.85374e-17	1.27063e-15
LOC112532265	10.8364	4.24235	0.966996	2.51586e-06	2.01966e-05
LOC107055062	32.051	4.23049	0.503291	1.01935e-17	4.78473e-16
LOC107054405	19.342	4.22718	0.779847	7.71914e-09	9.91189e-08
LOC415913	58.9638	4.21932	0.55411	3.27947e-15	1.07564e-13
ANKRD22	48.5808	4.21283	0.608209	4.79651e-13	1.14512e-11
SLC26A7	24.9242	4.20654	0.699062	1.96888e-10	3.24382e-09
TMEM45BL	23.7424	4.19673	0.600977	6.00283e-13	1.41603e-11
LOC101750074	10.2847	4.17973	0.976388	3.93634e-06	3.0349e-05
CDH2	907.226	4.1498	0.304818	1.88769e-43	1.12066e-40
LOC112532339	2.15918	4.14829	2.61199	0.00187381	0.00743623
GFRA4	63.0526	4.13628	0.618732	1.17535e-12	2.67002e-11
TRIM71	53.6515	4.13445	0.556744	8.19183e-15	2.53733e-13
DCHS2	12.9576	4.12684	0.868541	3.42144e-07	3.27907e-06
RAB3C	50.1692	4.12589	0.63424	8.94104e-12	1.82615e-10
CST7	87.3734	4.11609	0.457107	3.78319e-20	2.44125e-18
LOC101747455	846.168	4.10458	0.572088	4.52359e-14	1.2608e-12
KRT15	12.0725	4.10076	0.871541	5.37402e-07	4.97202e-06
AOAH	144.445	4.10047	0.511182	1.08914e-16	4.38858e-15
IGLL1	1034.03	4.09837	0.996439	1.8773e-06	1.5429e-05
QPRT	7.56719	4.09063	1.22513	0.000104538	0.000590119
KLHL14	17.2097	4.08999	0.787054	3.3468e-08	3.83568e-07
CEBPA	354.617	4.08725	0.459085	4.43416e-20	2.82044e-18
LOC112531135	5.03783	4.08254	1.5206	0.00018409	0.000982807
LPAR3	186.315	4.08231	0.548776	6.87567e-15	2.15212e-13
LOC107049422	3.13759	4.08115	3.38554	0.00520484	0.0180347
GABBR2	10.9978	4.07854	1.11468	2.58718e-05	0.000167069
CYP1C1	48.6689	4.07545	0.710554	6.3913e-10	9.65471e-09
ADGRD2	12.6551	4.07507	0.905088	1.0422e-06	9.05447e-06
LOC107054889	12.2281	4.07373	0.905916	1.30894e-06	1.11329e-05
NCF4	52.0313	4.07151	0.531897	2.11661e-15	7.13955e-14
ACP5	3151.81	4.07117	1.4818	0.000197537	0.00104426
RGSL1	6.8456	4.05322	1.0918	4.0233e-05	0.00025028
LOC422924	2.24736	4.05251	2.78963	0.00315019	0.0116497
MCHR2	88.6704	4.05172	0.769353	7.73776e-09	9.92863e-08
LYZ	557.838	4.04317	0.840919	8.42342e-08	8.99176e-07
BCO2	2.20247	4.02646	2.67052	0.00244549	0.0093524
CYP2AB4	2.22141	4.01727	2.73912	0.00290484	0.0108551
PPP2R2C	132.133	4.00842	0.657302	6.58551e-11	1.17641e-09
XCR1	6.98609	3.99192	1.1469	7.46724e-05	0.000435324
PAX3	6.79523	3.98821	1.11961	6.04524e-05	0.000360327
LOC420107	68.488	3.98659	1.28665	7.42394e-05	0.000433226
LOC418355	6.62084	3.98334	1.09453	5.14545e-05	0.000312553
PLXNC1	654.069	3.97853	0.403964	5.40177e-24	5.01071e-22
LOC112529971	20.2769	3.97465	0.971838	3.47139e-06	2.71164e-05
GRIK3	1.98628	3.95986	2.58117	0.00223881	0.00866661
DDEFL1	162.01	3.9563	0.482605	2.40788e-17	1.08021e-15
PI3	1277.17	3.95324	0.501126	2.00135e-16	7.71515e-15
PRAM1	102.802	3.95022	0.505966	6.53384e-16	2.3652e-14
LOC107054402	32.5337	3.94514	0.677166	5.65372e-10	8.64316e-09
LRG1	37.6725	3.94325	0.655395	2.23267e-10	3.62616e-09
ADGRG3	232.623	3.94277	0.605868	5.58114e-12	1.17494e-10
RBPJL	367.376	3.93809	0.609704	5.79164e-12	1.21495e-10
SHTN1	150.107	3.93732	0.555193	9.17848e-14	2.41818e-12
AvBD7	2162.32	3.93692	0.952774	1.8206e-06	1.49838e-05
ST18	51.0325	3.92614	0.663348	2.26015e-10	3.65938e-09
LOC107049105	6.06335	3.92609	1.97237	0.00116537	0.00493915
DCSTAMP	120.745	3.90615	0.412333	2.64163e-22	2.15814e-20
FCGBPL	1116.25	3.90288	1.49179	0.00028588	0.00143706
TMEFF1	11.1371	3.9022	0.866787	1.29066e-06	1.09931e-05
PTPN22	229.056	3.89864	0.399189	8.70139e-24	7.90672e-22
ANKS1B	10.5572	3.89615	0.813668	4.60343e-07	4.29927e-06
C18H17ORF67	41.3473	3.88125	0.919166	1.73602e-06	1.43473e-05
CD163	142.061	3.87661	0.613903	1.75478e-11	3.44952e-10
SLCO1B1	4.3428	3.87325	1.52833	0.000324058	0.0016081
PLEKHN1	41.541	3.86751	0.533363	4.40973e-14	1.23099e-12
LOC112531568	11.4385	3.86593	0.949582	5.60979e-06	4.18385e-05
LOC101748032	67.0428	3.85109	0.650801	3.08603e-10	4.91612e-09
LOC112532517	14.8209	3.84318	0.743643	3.97601e-08	4.52477e-07
ALDOB	29.3207	3.8358	0.521785	3.45536e-14	9.81499e-13
SLC12A5	316.401	3.83537	0.473987	3.77862e-17	1.6374e-15
LOC100858460	23.4652	3.83316	0.610924	4.69221e-11	8.56233e-10
JCHAIN	263.095	3.8326	0.636728	1.10897e-10	1.91755e-09
LOC107052466	57.8485	3.83193	0.74021	1.81993e-08	2.18563e-07
ZNF831	32.3486	3.82597	0.621524	7.43035e-11	1.31676e-09
CXorf21	10.1818	3.82106	0.861296	2.07246e-06	1.68849e-05
XDH	95.2251	3.80993	0.630691	9.66671e-11	1.68458e-09
LOC107051767	2.00522	3.80909	2.75962	0.00387734	0.0139478
SLC4A8	26.9884	3.80583	0.505648	8.26336e-15	2.55504e-13
MRGPRH	52.8771	3.80059	0.753923	3.98795e-08	4.53257e-07
MAPK11	204.988	3.7855	0.464802	3.41334e-17	1.48999e-15
SSTR2	111.749	3.78028	1.05827	1.75089e-05	0.000117717
LOC107053603	8.02814	3.77665	0.976338	2.1324e-05	0.000140192
LOC420160	185.755	3.77364	0.501859	4.72344e-15	1.51576e-13
LOC101749621	8.2762	3.76583	0.995404	2.68832e-05	0.000173036
LOC107052289	6.46051	3.76383	1.22237	0.000247897	0.00126906
CRLF2	6.32156	3.76093	1.18369	0.000184897	0.000985636
HTR1F	24.861	3.76078	0.711048	1.26197e-08	1.56625e-07
C1QTNF6	1296.44	3.75972	0.489404	1.04355e-15	3.68032e-14
MSX1	105.073	3.75602	0.363112	3.96922e-26	4.62038e-24
LOC100858919	174.066	3.75485	0.360977	2.18758e-26	2.61113e-24
FCER1G	23.7627	3.73591	0.698424	1.11891e-08	1.3955e-07
TMEM154	59.4594	3.72938	0.490536	3.92367e-15	1.27055e-13
SLITRK6	4.44072	3.71748	1.68765	0.000838876	0.00371466
SERPINB10A	122.082	3.71695	0.521555	8.75805e-14	2.3229e-12
DMP1	1307.88	3.70831	1.22524	0.00010175	0.000575656
LOC100858068	171.324	3.70772	1.59676	0.000593509	0.00274129
NMNAT3	4.43531	3.7048	1.73306	0.00100834	0.00435465
ATP6V0D2	422.992	3.69593	1.88895	0.0011388	0.00484241
CHIR-B3	12.064	3.69296	1.21367	0.000152395	0.000827991
BPIL	189.708	3.69294	0.316004	1.01409e-32	2.15011e-30
RASSF6	31.3446	3.68808	0.544167	1.33837e-12	3.00585e-11
LOC107053913	3.85738	3.68682	1.62399	0.000888676	0.00390605
CHRM4	52.9544	3.67472	0.503759	1.84376e-14	5.4368e-13
TFEC	12.1773	3.6728	0.884688	3.8076e-06	2.95097e-05
IL18RAP	17.9989	3.67111	0.846375	1.41434e-06	1.19437e-05
CD180	33.2108	3.66962	0.571272	1.31215e-11	2.62872e-10
SBSPON	41.7007	3.66929	0.631092	4.0083e-10	6.25112e-09
LOC112531326	7.94446	3.66597	1.1398	0.000171458	0.000921445
LAT2	93.0925	3.65127	0.557766	4.09422e-12	8.74318e-11
LOC101748775	17.5814	3.65118	0.694133	1.71923e-08	2.0759e-07
IQCA1	17.9838	3.65093	0.768429	1.87958e-07	1.89126e-06
LOC107054541	1.92945	3.64748	2.7268	0.00418885	0.0149356
VEPH1	47.4442	3.64401	0.408542	4.48134e-20	2.83023e-18
SIAH3	3.82773	3.64001	1.56571	0.000655785	0.00299168
P2RY10	82.0495	3.63966	0.441584	2.007e-17	9.09532e-16
VH26L1	97.0394	3.62753	0.758253	1.0665e-07	1.11863e-06
LOC770881	24.9219	3.62468	0.662582	4.45759e-09	5.94679e-08
LOC112532772	1.96292	3.62283	2.7756	0.00454874	0.01602
RIPK3	47.5375	3.62022	0.573808	1.96848e-11	3.82736e-10
GPC3	226.733	3.60908	0.677199	5.77928e-09	7.57945e-08
PRR15	9.40672	3.60628	0.852101	4.06407e-06	3.11853e-05
GPR141	94.074	3.59968	0.526307	6.96472e-13	1.61934e-11
LOXL4	2344.89	3.58676	0.828486	8.71441e-07	7.68715e-06
PI15	59.4528	3.58642	0.690056	1.49291e-08	1.82741e-07
LOC101750509	183.36	3.58126	0.503837	8.76469e-14	2.3229e-12
TPD52L1	50.4645	3.57699	0.513733	3.45707e-13	8.35419e-12
RAC2	589.881	3.57238	0.46496	1.16549e-15	4.07808e-14
ADGRG5	36.1599	3.57148	0.591859	1.64604e-10	2.75785e-09
LCP1	1516.41	3.56684	0.342601	1.76587e-26	2.16209e-24
LOC101751902	22.7464	3.56523	0.630874	2.33009e-09	3.23957e-08
LOC426456	71.2669	3.56322	0.524948	1.18812e-12	2.69558e-11
SERPINB1	111.624	3.56002	0.541556	4.08272e-12	8.72908e-11
LOC112531274	2.11122	3.55521	2.94846	0.00557431	0.0191067
LOC419545	161.988	3.55515	0.520437	6.68667e-13	1.55876e-11
SYK	105.19	3.552	0.465558	2.32323e-15	7.74846e-14
RAB44	240.774	3.55137	0.562026	2.021e-11	3.92091e-10
MIR1652	1.7953	3.54751	2.67606	0.00436248	0.0154927
TLR7	188.267	3.54077	0.409436	4.75925e-19	2.61612e-17
DMBT1	143.772	3.5387	0.426593	9.30675e-18	4.41312e-16
TMEM71	25.2279	3.52767	0.746456	1.57604e-07	1.60487e-06
LOC101750757	61.5058	3.52718	0.540651	4.63925e-12	9.83632e-11
LTC4SL	22.8147	3.52699	0.576577	1.23302e-10	2.10346e-09
FAM150A	21.0152	3.52695	0.772862	3.98398e-07	3.77419e-06
HDC	145.104	3.51131	0.517095	9.76159e-13	2.2289e-11
RNF157	49.1959	3.51116	0.44579	4.39875e-16	1.63212e-14
RBM47	39.5156	3.51065	0.462947	4.2305e-15	1.36248e-13
TESPA1	35.2226	3.5092	0.541369	1.2601e-11	2.533e-10
CFH	1672.58	3.50841	0.42134	5.80514e-18	2.80188e-16
THEMIS2	57.7316	3.49677	0.47205	1.71967e-14	5.12161e-13
IRX6	387.506	3.49547	0.240758	1.46174e-48	1.37019e-45
PLG	32.1002	3.49091	0.614876	1.53591e-09	2.20069e-08
AT2	190.275	3.49072	0.989716	2.19868e-05	0.000143987
MAT2A_1	3.5829	3.48818	1.58112	0.000931077	0.00406135
CSF3R	685.103	3.48263	0.40203	3.4903e-19	1.96095e-17
CD48	264.544	3.48145	0.388774	2.90947e-20	1.89808e-18
LOC101749170	16.1825	3.47836	0.998594	3.21645e-05	0.000204224
C5AR1	55.0265	3.47791	0.412959	4.57253e-18	2.24963e-16
LOC418667	72.4503	3.47749	0.463327	5.09402e-15	1.6288e-13
LOC107050008	7.20636	3.47103	1.06079	0.000131798	0.000728305
ZNF804B	18.6923	3.47005	0.634765	6.09701e-09	7.95514e-08
SLC1A6	215.631	3.46765	0.3095	3.39412e-30	6.04492e-28
PGR2/3	1297.07	3.4673	1.05844	5.04667e-05	0.000306971
CSTA	305.02	3.46679	0.548988	1.92317e-11	3.74744e-10
PDE6B	31.5599	3.4619	0.748422	2.69312e-07	2.64051e-06
MPO	2660.97	3.46054	0.978154	2.08621e-05	0.000137612
ARHGAP30	248.531	3.45768	0.402397	7.23379e-19	3.84579e-17
SPI1	451.606	3.447	0.320236	4.58715e-28	6.69649e-26
LOC112532580	11.8798	3.44421	0.784045	1.4644e-06	1.23198e-05
ATP1B1	335.164	3.44368	0.252497	2.03419e-43	1.16867e-40
RBP7	90.955	3.44142	0.399315	6.14833e-19	3.30983e-17
RASSF5	212.443	3.43145	0.481109	8.08257e-14	2.15818e-12
CASP18	51.0921	3.4273	0.489114	2.33265e-13	5.76207e-12
LOC112531103	5.14782	3.42634	1.31398	0.000950469	0.00413581
SCN5A	8.22675	3.4207	0.875913	1.53809e-05	0.000104595
KCND3	35.1065	3.42038	0.523349	5.95585e-12	1.24646e-10
TARP	227.539	3.4196	0.539542	1.67849e-11	3.31169e-10
DOCK2	184.895	3.41903	0.380037	2.03598e-20	1.3655e-18
SRGN	863.277	3.41705	0.429918	1.49775e-16	5.83794e-15
KNG1	56.6851	3.40962	0.53851	2.07224e-11	4.01158e-10
GCHFR	70.6097	3.40352	0.489694	2.75016e-13	6.73732e-12
IFI30	909.123	3.40341	0.329901	4.80197e-26	5.55345e-24
KCNS3	5.09823	3.4023	1.24856	0.000738539	0.0033157
HCK	63.7143	3.40196	0.539764	3.14276e-11	5.90428e-10
DIRAS2	11.3878	3.40186	0.871502	1.27292e-05	8.84883e-05
BCL2L14	22.7438	3.40174	0.612005	3.27212e-09	4.45198e-08
CSF2RA	165.408	3.40094	0.385623	1.03083e-19	6.07919e-18
ATP6V1C2	238.802	3.39752	0.590501	5.94451e-10	9.02572e-09
FAM19A2	8.84432	3.39387	1.00778	7.68102e-05	0.000446472
RAB37	69.5486	3.39124	0.583914	6.06445e-10	9.19999e-09
HBE	7.15879	3.38926	1.81814	0.00265754	0.010049
TAAR1	25.0203	3.38512	0.713628	1.84544e-07	1.86111e-06
CYTH4	132.105	3.38421	0.497582	8.46734e-13	1.94836e-11
CXCR1	50.6305	3.37913	0.491209	6.29311e-13	1.47863e-11
BLNK	125.666	3.37701	0.375392	1.97103e-20	1.33476e-18
IGFALS	6.19553	3.36783	0.973245	0.000110804	0.000621748
TNFRSF19	275.943	3.36677	0.594193	9.52382e-10	1.4053e-08
MZB1	12.3606	3.36498	0.935756	2.75006e-05	0.00017669
GSTT1	176.56	3.36087	0.34058	3.62795e-24	3.40072e-22
ADARB2	3.40954	3.36079	1.59259	0.00121818	0.00513389
PSTPIP1	149.067	3.35606	0.403894	7.47326e-18	3.58757e-16
LRRC56	4.67461	3.35331	1.26974	0.000983402	0.00426556
NCF1	122.074	3.34477	0.475833	2.09337e-13	5.23637e-12
CDH22	6.78819	3.33573	1.11358	0.000307958	0.00153892
FAM109A	31.565	3.33022	0.425928	9.57207e-16	3.40957e-14
HABP2	40.5368	3.32946	0.684787	8.43135e-08	8.99176e-07
PHACTR3	62.6346	3.32886	0.420483	2.06057e-16	7.90921e-15
CRCBL	270.581	3.32856	0.476133	2.23952e-13	5.57064e-12
LOC107050812	136.366	3.32745	1.12941	0.000147631	0.000804315
TROJANZ	110.775	3.3244	0.369723	1.88113e-20	1.27874e-18
SELPLG	98.4249	3.32292	0.416378	1.32316e-16	5.23677e-15
SERTM1	100.929	3.31791	0.584358	1.19691e-09	1.74301e-08
TRIL	61.1304	3.31678	0.500621	2.25428e-12	4.96276e-11
LOC107051274	279.618	3.31618	1.63554	0.00122916	0.00517402
IGSF1L6	3.53379	3.31308	1.63847	0.00144081	0.00594553
RBP1	24.2749	3.30894	0.823314	4.72933e-06	3.5827e-05
ATP2B2	55.6275	3.30736	0.503354	5.99329e-12	1.25135e-10
IL5RA	33.716	3.30679	0.737955	6.59225e-07	5.97496e-06
LOC112532110	3.10795	3.30334	1.4815	0.000926925	0.00404624
SIGLEC1	302.644	3.30297	0.479541	4.1963e-13	1.00317e-11
DPP10	23.8731	3.30045	0.548647	2.52194e-10	4.06478e-09
MSLNL	31.0419	3.29873	0.606286	4.91164e-09	6.52809e-08
NTN4L	75.0208	3.29633	0.52644	2.43962e-11	4.65699e-10
COL24A1	146.301	3.29164	0.423568	7.39012e-16	2.66433e-14
LOC107049200	2.20787	3.29078	3.38014	0.00815702	0.0263421
RNASE6	115.674	3.29009	0.512499	9.89322e-12	2.0091e-10
TESC	123.607	3.28567	0.54298	1.28761e-10	2.18611e-09
LOC107050748	3.48597	3.28133	1.71061	0.00187216	0.00743438
LOC100858647	41.2241	3.28042	0.59347	2.46903e-09	3.42206e-08
MMR1L4	91.2138	3.28022	0.570302	6.17178e-10	9.35485e-09
CADM1	474.893	3.278	0.270759	7.24034e-35	1.84215e-32
MGAT5B	308.429	3.27761	0.399501	1.66123e-17	7.66489e-16
EYA2	39.8105	3.2752	0.501733	6.11827e-12	1.27446e-10
SLC26A1	34.1538	3.27225	0.930619	2.64313e-05	0.000170435
ADAM19	36.2047	3.27136	0.586442	2.77811e-09	3.81776e-08
CUX2	12.0335	3.27122	0.678464	2.14118e-07	2.13758e-06
CD36	564.579	3.26891	0.822768	4.22177e-06	3.22564e-05
SNX10	588.245	3.268	0.349733	7.29235e-22	5.72145e-20
IL12B	5.894	3.26697	1.00788	0.000207177	0.00108903
PRLL	138.056	3.26622	1.4042	0.000740614	0.00332334
CCBE1	122.687	3.2606	0.329168	2.5598e-24	2.45108e-22
CCR5	74.0155	3.26053	0.500397	6.97515e-12	1.44619e-10
OVSTL	7.63972	3.2545	0.887432	3.55006e-05	0.000223416
CDK15	7.86397	3.25379	0.968485	9.76334e-05	0.000554303
LOC100857892	315.277	3.24604	0.898725	1.70121e-05	0.000114607
HRH4	33.3939	3.24574	0.645638	5.00556e-08	5.58229e-07
UNC5C	55.673	3.24429	0.318564	2.31372e-25	2.45944e-23
IGSF11	9.0779	3.24087	0.856353	1.97276e-05	0.000130856
SLC2A6	35.0269	3.24063	0.506836	1.80794e-11	3.53451e-10
GLIPR1L	155.403	3.23944	0.398405	3.68852e-17	1.60226e-15
CYSP1L	4.76995	3.23582	1.38178	0.00178936	0.00715826
STON2	106.479	3.23328	0.435678	1.01402e-14	3.09771e-13
LOC415661	13.4359	3.2324	0.954128	5.23067e-05	0.000316973
MLNR	6.09121	3.23076	1.10133	0.000431933	0.00207128
LOC107050774	6.44077	3.22928	1.20583	0.000751359	0.00336731
MYO1F	482.791	3.22838	0.347611	1.33419e-21	1.02422e-19
PDCD1	58.315	3.22309	0.570224	1.13397e-09	1.65542e-08
GMIP	150.247	3.21749	0.455644	1.48018e-13	3.79855e-12
LRMP	121.961	3.21591	0.364574	9.96802e-20	5.9094e-18
LOC107054744	22.9978	3.21522	0.525887	1.32271e-10	2.24144e-09
FAM78A	154.773	3.21365	0.347675	2.2241e-21	1.68559e-19
DRCC1	90.3594	3.20409	0.284755	3.33742e-30	6.00399e-28
VCAM1	921.974	3.20179	0.611613	1.16158e-08	1.44367e-07
NCF2	83.5244	3.20061	0.400073	1.39266e-16	5.47535e-15
LYN	310.574	3.18868	0.311831	1.28235e-25	1.4098e-23
LOC107052216	2.9873	3.18016	1.56624	0.00177351	0.00710443
LOC112531851	1.7601	3.17804	3.00028	0.00799314	0.0258832
LOC107053021	3.30426	3.17736	1.64466	0.00186805	0.00742303
PTPN6	634.843	3.17649	0.367051	4.08202e-19	2.27902e-17
SLIT2	137.949	3.17345	0.26499	3.27183e-34	7.76952e-32
USP35	9.08975	3.17254	0.893986	4.19727e-05	0.000260283
ARHGAP15	184.61	3.16758	0.377403	4.39478e-18	2.16817e-16
LOC112531114	4.32392	3.16492	1.30224	0.00164722	0.00665691
ADAM28	50.7381	3.16456	0.483737	5.66484e-12	1.18975e-10
ITGB3	875.646	3.16272	0.267625	2.64334e-33	5.88475e-31
IGSF1L3	43.9589	3.16253	0.458658	6.33385e-13	1.48429e-11
ARSE	4.20139	3.16215	1.17446	0.000978406	0.00424699
TRPM2	35.4413	3.16193	0.508273	3.68051e-11	6.79978e-10
LOC101749734	3.33725	3.15915	1.63607	0.00183789	0.00732441
DGAT2	51.159	3.15739	0.665344	1.87776e-07	1.8905e-06
ABCA8	107.118	3.15192	0.432076	2.30366e-14	6.71493e-13
TMEM40L	34.9332	3.15022	0.698945	5.74163e-07	5.27649e-06
LOC100857883	101.264	3.14479	0.35807	1.71877e-19	9.93874e-18
CHIR-IG1-5	19.9753	3.14478	0.719176	1.19517e-06	1.02484e-05
GFI1	66.6762	3.14323	0.433818	5.02791e-14	1.38833e-12
CHST9	10.0233	3.14264	0.84802	2.58151e-05	0.000166885
CSF1R	1379.77	3.14178	0.308245	1.70554e-25	1.85218e-23
PLEKHA2	194.964	3.14073	0.288984	1.38885e-28	2.18897e-26
LOC107050615	3.32157	3.14009	1.8141	0.00326689	0.0120512
F8	210.452	3.13761	0.553486	1.03124e-09	1.51413e-08
LOC107049370	12.1448	3.13756	0.954965	8.58699e-05	0.000493655
EVI2A	78.6961	3.1361	0.405156	7.88014e-16	2.82385e-14
ICOS	21.6281	3.1338	0.475784	7.23692e-12	1.49524e-10
IGSF6	109.528	3.13332	0.346694	1.72632e-20	1.19634e-18
SLC45A3	105.105	3.13197	0.366089	1.20638e-18	6.28235e-17
CYBB	285.41	3.13082	0.489252	1.26449e-11	2.53896e-10
FUT7	51.9318	3.1291	0.471062	3.08176e-12	6.66094e-11
RAB39A	8.65745	3.12834	0.868436	3.71829e-05	0.000232932
WNT9B	6.73821	3.12512	1.85327	0.00389411	0.0139974
LOC100859870	5.64491	3.12339	1.03695	0.000400176	0.00193252
BMP3	65.2042	3.11996	0.582704	7.32641e-09	9.42799e-08
LOC112533444	14.1595	3.1159	0.827156	1.17461e-05	8.22322e-05
NCKAP1L	346.037	3.1158	0.315285	4.59816e-24	4.2876e-22
44086	112.536	3.11316	0.387699	1.02047e-16	4.14946e-15
LOC107054856	2.86248	3.11274	1.54386	0.00187287	0.00743552
LY9	182.83	3.1106	0.359298	4.15579e-19	2.31296e-17
LHFPL3	35.0819	3.11031	0.508039	7.83556e-11	1.38033e-09
TMEM268	53.5202	3.10941	0.43368	6.76344e-14	1.82234e-12
LOC100857467	82.4631	3.10842	0.516631	1.6875e-10	2.81671e-09
INA	6.74635	3.10759	0.887717	7.3482e-05	0.000429228
LOC768391	1.84183	3.10694	3.22117	0.0090755	0.0288685
CPNE9	157.331	3.10634	0.387127	9.09335e-17	3.73194e-15
SELP	299.385	3.10372	0.433912	7.08029e-14	1.90196e-12
BIN2	189.125	3.10209	0.524127	2.66447e-10	4.26747e-09
SCNN1D	5.57307	3.10171	1.01607	0.000335135	0.00165569
ADAM33	339.97	3.09615	0.29203	2.08681e-27	2.88109e-25
MLKL	8.33827	3.094	0.832904	2.79097e-05	0.00017906
SAMSN1	79.8222	3.0931	0.368914	5.77843e-18	2.79657e-16
FYB	271.176	3.09266	0.405262	1.925e-15	6.53034e-14
F10	242.69	3.08863	0.364874	2.46763e-18	1.23799e-16
KCNB2	22.1852	3.08781	0.639937	1.32618e-07	1.37322e-06
LRRC25	36.2952	3.08311	0.498935	6.3809e-11	1.141e-09
LOC100858973	10.6862	3.08205	0.7985	1.52111e-05	0.000103678
C3	160.193	3.07653	0.533067	5.78401e-10	8.81963e-09
NUGGC	43.4331	3.07577	0.555389	2.67725e-09	3.68199e-08
TMEM255B	154.513	3.07522	0.497121	4.20885e-11	7.71984e-10
LOC107053039	20.2121	3.07045	0.597005	2.9764e-08	3.44443e-07
FBP1	241.985	3.06991	0.542993	1.2272e-09	1.78419e-08
LOC107052464	2.80064	3.06917	1.55027	0.00206506	0.00810638
P2RY4	5.47302	3.06717	1.01379	0.000395531	0.0019132
GPD1L2	28.9425	3.06499	0.669331	4.45936e-07	4.18446e-06
NXPH3	36.997	3.06083	0.562183	4.34448e-09	5.80459e-08
MATN1	5887.73	3.06071	1.09707	0.000270986	0.00137071
GRIN2C	10.3491	3.05962	0.694378	1.75527e-06	1.4493e-05
LOC112531927	2.8942	3.05829	1.67253	0.00289963	0.0108401
ALOX15B	169.022	3.05581	1.12874	0.000325487	0.00161384
SPEF2	4.15602	3.05494	1.16084	0.00108791	0.00465092
RGS11	26.3379	3.05064	0.555212	4.19267e-09	5.61862e-08
LOC100857615	23.0391	3.04837	0.786433	9.00425e-06	6.46636e-05
LOC112533600	5.98826	3.04724	1.12315	0.000672976	0.0030546
HAL	17.7057	3.04714	0.656189	4.58377e-07	4.28315e-06
PTPRE	234.294	3.04531	0.23282	3.79497e-40	1.57182e-37
TLR4	106.576	3.03922	0.418704	2.75278e-14	7.94602e-13
CTSG	248.901	3.03644	0.474511	1.27662e-11	2.56044e-10
PLTGP6L1	27.1905	3.03449	0.608857	5.43924e-08	6.02443e-07
CECR2	37.9922	3.0339	0.524129	6.86399e-10	1.03424e-08
PRF1	10.2581	3.02618	0.757219	9.32449e-06	6.6748e-05
ZP1	84.0612	3.0233	0.63507	1.28092e-07	1.3317e-06
LOC101750462	4.46854	3.02308	1.33023	0.00215765	0.00839951
CCL19	8.54645	3.02078	0.930494	0.000115595	0.000646594
C3H8ORF80	61.4345	3.0198	0.531926	1.24537e-09	1.8062e-08
SLC2A9	14.5273	3.01916	0.604522	7.4466e-08	8.01837e-07
EMB	981.726	3.01706	0.445523	1.0516e-12	2.39501e-11
LOC101751866	132.871	3.01699	0.57942	1.43368e-08	1.76216e-07
LOC107050060	23.174	3.00852	0.925241	7.12877e-05	0.000417231
LGR5	20.0611	3.00823	0.800574	1.27652e-05	8.87039e-05
EPHX4	24.228	3.00473	0.619912	1.08853e-07	1.13909e-06
HRG	2.61849	3.00453	1.56263	0.00247877	0.00944319
ITGB2	734.286	3.00416	0.347219	4.55265e-19	2.51809e-17
SVEP1	247.007	3.00353	0.534973	1.48279e-09	2.12972e-08
ABCG1	90.2641	3.00087	0.588513	2.81333e-08	3.277e-07
LOC101751016	11.1304	3.00048	0.808562	1.88827e-05	0.000125861
ALOX5AP	102.691	2.99831	0.465571	9.74328e-12	1.98091e-10
LOC101751989	9.55531	2.99627	0.842229	3.80011e-05	0.000237474
LOC107053265	16.9974	2.99507	1.36153	0.00125298	0.00526174
LOC112531508	96.6934	2.99138	0.335559	4.4512e-20	2.8212e-18
LOC112532142	4.12871	2.99091	1.2593	0.00191418	0.00756582
CD80	98.1888	2.99052	0.405559	1.49691e-14	4.50337e-13
SERPINB12	60.0988	2.98749	0.607962	7.56226e-08	8.13309e-07
LOC107053513	13.1925	2.98527	0.884098	5.39211e-05	0.000325869
PTPRC	662.243	2.97833	0.408674	2.64883e-14	7.67084e-13
LOC101748329	2.82919	2.97742	1.56767	0.00223157	0.0086438
LAPTM5	737.693	2.97603	0.332272	2.69068e-20	1.7683e-18
SASH3	148.361	2.9728	0.386672	1.42974e-15	4.95402e-14
LOC107052057	6.39066	2.97264	0.885238	0.00012087	0.000673982
COL22A1	847.703	2.97087	0.57394	1.67499e-08	2.0266e-07
CYP4F11	21.1935	2.96791	0.485162	1.21592e-10	2.08027e-09
SLC24A4	94.7656	2.96766	0.56001	9.77758e-09	1.22719e-07
LOC112531857	2.88513	2.96392	1.63871	0.00263893	0.00998501
LOC101749196	36.0642	2.95679	0.474822	4.80817e-11	8.76495e-10
HRH3L	35.01	2.9534	0.52433	2.00106e-09	2.80401e-08
TBXAS1	91.5508	2.95039	0.490355	1.54192e-10	2.59807e-09
IPCEF1	153.308	2.94771	0.333357	7.81831e-20	4.72014e-18
UGT8	30.2641	2.94744	0.550536	6.47455e-09	8.41078e-08
TLR21	62.9071	2.94483	0.378468	7.50787e-16	2.70132e-14
LOC107050454	7.25999	2.9441	1.18851	0.00107191	0.00459463
SUSD1	349.673	2.94233	0.555862	9.15247e-09	1.15607e-07
AKR1D1	126.756	2.94103	0.64351	3.43916e-07	3.29309e-06
ACAP1L	95.8823	2.94089	0.482163	9.71427e-11	1.69121e-09
RUFY4	28.8946	2.93284	0.430046	1.19431e-12	2.7062e-11
MYO1G	195.392	2.92898	0.420576	2.98904e-13	7.2527e-12
LRRC17	372.828	2.92827	0.449631	5.57083e-12	1.17416e-10
FES	272.905	2.92104	0.365004	1.21286e-16	4.85418e-15
CD244	139.892	2.92032	0.447386	5.98636e-12	1.25135e-10
CIITA	74.5053	2.91983	0.444474	4.44401e-12	9.44485e-11
BLEC1	25.4206	2.91005	0.537772	5.22618e-09	6.92032e-08
LOC101752071	49.9999	2.90842	0.402236	4.69702e-14	1.30302e-12
LOC107055004	24.3804	2.90333	0.561878	2.41525e-08	2.85628e-07
IGFBP2	328.715	2.90223	0.363902	1.2231e-16	4.88418e-15
PNAT3	61.3728	2.90221	0.439786	3.71297e-12	7.98681e-11
MYLKSML	7.72849	2.90039	0.870677	9.61443e-05	0.000546895
C26H1orf116	31.8186	2.8983	0.527071	3.52378e-09	4.76165e-08
LOC112532928	4.13739	2.89307	1.23699	0.00198792	0.00782602
LOC101748913	26.5929	2.89194	0.869049	6.68491e-05	0.000393841
LOC107052991	2.75276	2.89148	1.55976	0.0023593	0.00906755
RPH3A	11.5331	2.88739	0.802206	2.98468e-05	0.000190651
SSTR3	15.8253	2.88645	0.741198	8.03646e-06	5.83487e-05
LOC107050532	7.22426	2.88598	0.81576	6.14896e-05	0.00036478
WNT4	196.392	2.8839	0.567061	2.72517e-08	3.18473e-07
CCDC125	45.955	2.88194	0.526423	3.52933e-09	4.76553e-08
LOC107054323	3.75385	2.87777	1.23554	0.00231241	0.00891045
RGS18	119.901	2.87741	0.448218	1.22878e-11	2.47284e-10
LOC107053481	1.5219	2.87556	2.97383	0.00984928	0.0310031
GALNT3	402.735	2.87282	0.231717	2.36569e-36	7.02215e-34
ADAMTS18	193.914	2.87241	0.704702	3.18312e-06	2.50892e-05
P2RX1	57.1121	2.86788	0.602831	1.74025e-07	1.76302e-06
SLC9A2	16.4411	2.86772	0.547625	2.2139e-08	2.63566e-07
MOB3B	24.3725	2.86622	0.558594	2.68032e-08	3.13743e-07
ARL4C	292.673	2.86606	0.431782	2.44419e-12	5.3478e-11
LOC107050509	6.35269	2.86192	1.06296	0.000731632	0.00328967
PDCD1LG2	105.112	2.86093	0.275071	2.19916e-26	2.61113e-24
PLD4	11.8785	2.85937	0.645942	1.23842e-06	1.05786e-05
SH3TC2	47.499	2.85799	0.453412	2.91783e-11	5.51076e-10
HAVCR1	66.4372	2.85797	0.32467	1.81209e-19	1.04445e-17
MIR6621	2.58367	2.85426	1.54568	0.00264516	0.0100065
ST6GALNAC2L	88.5399	2.84934	0.397651	6.85939e-14	1.84541e-12
ATP8A1	126.09	2.84721	0.431496	3.71313e-12	7.98681e-11
ALOX5	137.317	2.84668	0.371978	1.7151e-15	5.89689e-14
MYB	110.799	2.84572	0.560218	3.20791e-08	3.68361e-07
KIF5C	41.5827	2.84499	0.333365	1.88179e-18	9.57562e-17
LOC771880	3.25934	2.84409	1.87323	0.00410305	0.0146649
FAM26F	17.5285	2.84332	0.633133	7.94637e-07	7.06917e-06
SUSD3	80.1465	2.84037	0.386943	2.03804e-14	5.97982e-13
LOC107050724	136.18	2.83683	0.37164	2.31736e-15	7.74337e-14
VAV3	264.468	2.83307	0.307288	2.57444e-21	1.94283e-19
DPP4	76.2519	2.83177	0.428104	3.76498e-12	8.07884e-11
C1QC	114.587	2.83005	0.446031	1.75756e-11	3.45117e-10
IQGAP2	421.884	2.82796	0.451704	3.17716e-11	5.95634e-10
43891	62.4659	2.82775	0.455889	5.37045e-11	9.7203e-10
EPHA3	421.925	2.82736	0.526179	6.06555e-09	7.91989e-08
MPEG1	423.444	2.82663	0.311718	1.17579e-20	8.34297e-19
LOC107054407	6.72485	2.82007	1.26587	0.00204984	0.00805376
UGT8L	21.4663	2.81996	0.72442	9.86343e-06	7.01828e-05
LMNB1	183.58	2.81947	0.310288	9.95584e-21	7.14974e-19
RDH7L	23.0636	2.81348	0.599787	3.32334e-07	3.19766e-06
AGTPBP1	63.9786	2.81264	0.328176	1.04883e-18	5.51021e-17
GYS2	5.77192	2.80866	1.02272	0.000770507	0.00344335
VTG1	1.54391	2.80844	3.16426	0.0110306	0.0341603
P2RY8	137.75	2.80726	0.370958	3.5198e-15	1.15023e-13
LILRB5L2	4.87296	2.80532	1.13228	0.00162238	0.00657442
FAM163A	4.57568	2.80273	0.997472	0.000817063	0.00362664
LCP2	168.519	2.80211	0.380465	1.66545e-14	4.98517e-13
ABLIM2	76.5642	2.79788	0.312702	5.97283e-20	3.66814e-18
NR2F1	95.5798	2.79395	0.442197	2.17213e-11	4.19129e-10
BLK	36.4565	2.79228	0.392769	1.44703e-13	3.71884e-12
LOC107053541	9.94484	2.78981	0.721202	1.51354e-05	0.00010328
RAMP1	46.9309	2.78519	0.343327	6.38738e-17	2.66415e-15
POU3F4	39.8295	2.78192	0.56286	7.21568e-08	7.79329e-07
BHLHE22	4.64288	2.78144	1.0716	0.00126885	0.00531885
PGR	60.4636	2.78133	0.495325	1.63255e-09	2.33165e-08
LOC422926	8.05607	2.77851	0.769077	4.00709e-05	0.000249533
PTPRT	9.96758	2.7756	0.662603	4.11786e-06	3.15302e-05
BASP1	492.205	2.77429	0.331806	5.49557e-18	2.66692e-16
SYNPO2	94.8279	2.77411	0.416083	2.12397e-12	4.68748e-11
LOC112532475	23.9879	2.77192	0.537736	2.51469e-08	2.96419e-07
RLN3	8.8383	2.77068	1.1	0.000941027	0.00410073
CCR2	156.627	2.7682	0.383903	5.10078e-14	1.40193e-12
PLA2R1	399.011	2.7672	0.239838	7.06602e-32	1.43007e-29
DCLK3	46.0303	2.76588	0.603528	3.7589e-07	3.57809e-06
CXCL12	1652.78	2.76421	0.483927	9.18558e-10	1.35764e-08
IL2RG	316.785	2.76412	0.369391	6.71956e-15	2.10696e-13
PAQR9	68.7488	2.7637	0.338223	3.0616e-17	1.35978e-15
LOC107053659	4.0223	2.7636	1.29296	0.00280535	0.0105386
LHX6	22.9023	2.76094	0.676805	3.74761e-06	2.91238e-05
CHIR2D-956	2.50896	2.76039	1.59021	0.00344067	0.0125725
CCL5	12.7724	2.75966	0.866781	0.000134138	0.000739474
LOC112532341	15.3175	2.75847	0.686241	5.39883e-06	4.04005e-05
ACSL5	78.8613	2.7575	0.430737	1.49914e-11	2.97988e-10
KCNT2	29.4168	2.75175	0.555523	6.95836e-08	7.53822e-07
LOC107052639	7.04291	2.74977	0.872436	0.000198858	0.00105031
SH2D1B	42.0306	2.74786	0.469284	5.08285e-10	7.87179e-09
SLC11A1	103.19	2.74686	0.346741	2.46399e-16	9.39693e-15
CD1B	39.5645	2.73776	0.399669	9.64424e-13	2.20493e-11
LOC101749148	6.86906	2.73731	0.894464	0.00026489	0.00134234
FABP4	283.433	2.73509	0.450238	1.0294e-10	1.78864e-09
PINLYP	104.32	2.73344	0.414837	3.72585e-12	8.00452e-11
DUSP4	59.0427	2.73259	0.378104	4.58253e-14	1.27523e-12
LOC101750112	21.6037	2.72983	0.72314	1.2894e-05	8.94939e-05
ABCC3	382.122	2.72927	0.241829	1.58826e-30	2.94655e-28
LOC426820	344.748	2.72895	0.3896	2.14977e-13	5.36239e-12
SELENOU	104.028	2.72468	0.339845	1.00913e-16	4.11274e-15
BLB1	493.709	2.72216	0.297327	5.074e-21	3.74971e-19
DNMT3B	27.8756	2.71669	0.597098	6.1832e-07	5.64443e-06
FAM65B	218.158	2.71378	0.3329	3.49183e-17	1.52053e-15
FLT3	16.971	2.71349	0.635115	1.8747e-06	1.54148e-05
FNDC5	29.801	2.71139	0.465291	5.13597e-10	7.94024e-09
DNASE2B	371.924	2.71015	0.311675	3.0709e-19	1.74181e-17
DNASE1L3	158.127	2.70384	0.511099	9.59001e-09	1.20705e-07
DOK2	103.757	2.7015	0.423977	1.79053e-11	3.50433e-10
PLEK	192.629	2.70125	0.350099	1.20821e-15	4.21926e-14
EOMES	34.2019	2.70007	0.413262	6.72869e-12	1.39834e-10
DMB2	116.703	2.69671	0.311604	4.72163e-19	2.60348e-17
PTAFR	86.4803	2.69618	0.456788	3.26251e-10	5.17411e-09
LIMD2	201.619	2.69582	0.256985	1.01044e-26	1.26732e-24
LOC112531107	12.2512	2.69563	0.643777	3.1837e-06	2.50892e-05
LOC100857191	10.1893	2.69496	0.801313	7.79603e-05	0.000451912
RHOBTB1	17.4074	2.69427	0.661006	4.71222e-06	3.57278e-05
BTK	203.544	2.69373	0.479689	1.77139e-09	2.51985e-08
BANK1	20.5925	2.69304	0.456987	5.88605e-10	8.94459e-09
SIRPA	43.5911	2.693	0.531131	3.89449e-08	4.44051e-07
SORBS2	97.0511	2.69174	0.489828	3.16302e-09	4.32004e-08
TCP11	2.36761	2.68863	1.622	0.00460457	0.0161942
LOC100857375	1.55892	2.68799	3.36779	0.0122063	0.0372967
ASXL3	46.9531	2.67911	0.397314	1.203e-12	2.71922e-11
STK31	6.40566	2.67888	0.941877	0.00055224	0.00257134
LOC112532910	3.43537	2.67687	1.27417	0.00365145	0.0132476
CACNA1B	7.10018	2.6754	0.924395	0.000375568	0.00183056
SLC18A2	52.1105	2.67265	0.696578	9.62428e-06	6.86058e-05
LOC107054149	10.9176	2.66904	0.74086	3.41485e-05	0.000215669
LOC112531133	17.6871	2.6687	0.784814	6.05633e-05	0.000360747
LOC107054453	18.9387	2.66824	0.603708	8.96738e-07	7.89076e-06
DDC	39.671	2.66812	0.646045	3.29432e-06	2.58808e-05
TEC	72.8614	2.66677	0.338991	3.77893e-16	1.41096e-14
CYGB	54.7908	2.6666	0.442479	1.40007e-10	2.36802e-09
ALDH1A1	5.33317	2.66649	1.27096	0.00286723	0.010737
OVALY	4.30401	2.66503	1.0343	0.00146281	0.00602374
TMC7	72.3982	2.66492	0.476542	1.97861e-09	2.77692e-08
THL	2.32	2.66412	1.65825	0.00516793	0.0179277
SPON1	212.952	2.66207	0.951635	0.000308797	0.00154269
LOC107055362	18.0725	2.65769	0.619352	1.88183e-06	1.54591e-05
TMEM132D	25.5603	2.65432	0.489622	5.80695e-09	7.61014e-08
LOC427369	21.8764	2.65431	0.477307	3.10695e-09	4.24672e-08
PCASP2	114.017	2.65364	0.313447	2.93109e-18	1.45818e-16
FMNL1	269.996	2.64792	0.337251	4.04897e-16	1.50547e-14
CYP26A1	9.52229	2.64699	0.700291	2.06646e-05	0.000136563
PPARGC1B	41.3283	2.64589	0.372146	1.44479e-13	3.71845e-12
TFCP2L1	58.1509	2.64561	0.304665	3.8772e-19	2.17148e-17
GIMAP7L6	96.95	2.64194	0.564268	2.43708e-07	2.41002e-06
ACCSL	291.137	2.63716	0.534858	7.06706e-08	7.64667e-07
FST	42.4154	2.62905	0.513867	3.10137e-08	3.57279e-07
SLC9B2	671.522	2.62567	0.19784	3.70734e-41	1.69302e-38
NUP210	298.574	2.62501	0.514247	2.92404e-08	3.38824e-07
ARHGAP25	101.091	2.62463	0.349412	6.11319e-15	1.92021e-13
LOC107052090	1.86156	2.62342	3.99467	0.0122417	0.0373729
BCL2L15	18.1811	2.61315	0.591692	1.17126e-06	1.00628e-05
IKZF1	228.417	2.61234	0.437251	2.18606e-10	3.55884e-09
MMP13	8590.59	2.61216	1.36946	0.00245284	0.00937249
LOC112529956	40.6036	2.61142	0.546692	1.43807e-07	1.4728e-06
LOC107049096	7.00408	2.60696	1.17063	0.00211186	0.00824288
SAMD7	8.22481	2.60588	0.973316	0.000628648	0.00288117
LOC107053480	20.4245	2.60578	0.832412	0.000128599	0.000713502
LOC107054835	2.36913	2.60521	1.60701	0.00449935	0.0158837
LOC101750184	8.76247	2.60131	1.09539	0.00125374	0.00526258
GIMAP7L5	22.62	2.60003	0.778446	6.99779e-05	0.000410297
MIR223	8.26406	2.59933	1.01019	0.00101135	0.00436452
C1QL2	19.552	2.59682	0.570064	4.46948e-07	4.19176e-06
CCNJL	29.8362	2.59336	0.484523	9.7315e-09	1.22227e-07
BHLHE23	18.9243	2.5929	0.635189	4.292e-06	3.27369e-05
SULT1B	36.7777	2.59175	0.38026	1.30199e-12	2.93154e-11
VH26L10	8.65873	2.59126	1.37928	0.00323269	0.01193
KCNAB2	109.57	2.58497	0.280114	2.9789e-21	2.23858e-19
CD3D	192.212	2.58471	0.484896	8.87493e-09	1.1234e-07
LY96	82.1113	2.58462	0.485393	9.45886e-09	1.19139e-07
CXADR	58.2869	2.58404	0.806323	9.7074e-05	0.000551655
DYNLRB2	11.8847	2.58241	0.755101	7.32024e-05	0.000427734
IL1R2	65.897	2.57809	0.832236	0.000134645	0.000741505
LOC101751662	1.61635	2.57536	3.37067	0.0121691	0.0372135
XCL1	28.8422	2.57519	0.675656	1.25771e-05	8.76037e-05
PARVG	117.905	2.57359	0.372743	4.90158e-13	1.16864e-11
ARHGAP45	517.114	2.57335	0.232319	1.66084e-29	2.84419e-27
RCSD1	284.388	2.57284	0.377772	9.43034e-13	2.16436e-11
S1PR4	31.1356	2.56873	0.510918	5.64292e-08	6.23839e-07
LACC1	9.33713	2.56405	0.742783	6.42026e-05	0.000379379
ASB9	285.468	2.56051	0.271179	3.77553e-22	3.04263e-20
PERM1	6.11162	2.55901	0.845953	0.000340611	0.00167901
LOC101747982	10.073	2.55717	0.674935	1.87819e-05	0.000125283
CCLI7	7.31389	2.55466	0.790961	0.000145819	0.000795419
PLCXD1	60.1629	2.55394	0.447204	1.01351e-09	1.48932e-08
ERBB3	4.52827	2.55286	1.13405	0.00249373	0.00949001
HCLS1	312.249	2.55066	0.367357	3.85667e-13	9.25704e-12
ARL8BL	88.507	2.54765	0.371402	6.97532e-13	1.61969e-11
NBEAL2	560.575	2.547	0.276179	3.12043e-21	2.33508e-19
LOC107055058	8.9208	2.54641	0.779375	0.000134634	0.000741505
GPRIN3	152.783	2.54586	0.33563	2.97614e-15	9.81574e-14
IGSF3	770.204	2.54189	0.349637	3.46489e-14	9.82638e-13
CES1L1	6.89581	2.53581	1.00479	0.00099061	0.00429122
CD74	6282.64	2.53453	0.32781	1.23346e-15	4.29059e-14
LOC107051471	182.217	2.53141	0.338622	7.84956e-15	2.4398e-13
NTNG1	26.9713	2.53036	0.505226	4.5198e-08	5.06912e-07
SYT8	32.3588	2.52953	0.736825	4.99421e-05	0.000304508
C1QB	106.173	2.52949	0.463257	4.22481e-09	5.65744e-08
PLA1A	32.1026	2.52604	0.467291	5.42509e-09	7.1571e-08
APELA	222.317	2.52364	0.573998	9.40773e-07	8.23755e-06
IKZF3	45.6214	2.52355	0.469045	8.52529e-09	1.08765e-07
LOC112532844	2.3652	2.51915	1.62823	0.0051701	0.0179317
PDK4	344.305	2.51764	0.309574	4.13368e-17	1.77828e-15
IL8L2	12.4086	2.51418	0.752998	7.99099e-05	0.000461777
CSRNP3	40.6429	2.5131	0.418048	1.82353e-10	3.02676e-09
LPXN	108.284	2.50885	0.356252	2.06795e-13	5.18006e-12
LOC112529962	13.561	2.5075	0.606402	4.23976e-06	3.238e-05
TLR15	13.8735	2.50523	0.757833	8.25511e-05	0.000475497
LOC112530215	254.323	2.50392	0.335843	8.56885e-15	2.64491e-13
LOC101748987	70.9128	2.49869	0.371685	1.98513e-12	4.39194e-11
KLHL6	98.188	2.49819	0.3919	1.86722e-11	3.64241e-10
MBP	151.963	2.49133	0.45341	3.47643e-09	4.70839e-08
LOC112532978	1.48181	2.48864	3.24256	0.012887	0.0389341
AMY2A	6.90182	2.48364	0.963323	0.00107263	0.00459663
C1QA	126.878	2.47986	0.399302	4.669e-11	8.5287e-10
NT5E	388.566	2.4775	0.295315	4.80445e-18	2.35075e-16
SLC16A13	5.29747	2.47727	1.07091	0.00215114	0.008376
TRPC3	51.1254	2.47562	0.47307	1.67069e-08	2.02277e-07
IKBKE	230.116	2.47173	0.318888	1.01011e-15	3.58368e-14
RASAL3	70.104	2.4703	0.480987	3.01658e-08	3.48639e-07
GPR65	92.9442	2.46876	0.43484	1.27599e-09	1.8476e-08
SLC8A1	120	2.4686	0.340943	3.99164e-14	1.12308e-12
ARHGAP27	121.223	2.46704	0.321661	1.83798e-15	6.28299e-14
LOC107052672	15.5712	2.45717	0.645935	1.44738e-05	9.94901e-05
LOC112530152	5.63157	2.45314	0.938868	0.0011616	0.0049262
FGF9	10.1824	2.45274	0.718076	6.3646e-05	0.00037634
GDF7	415.951	2.44917	0.615709	5.88045e-06	4.36742e-05
GGT5	532.614	2.44784	0.402693	1.15457e-10	1.98868e-09
NYAP2	5.0782	2.44616	0.988427	0.00152995	0.00625824
LOC101750670	7.05451	2.44476	0.821055	0.000334421	0.00165262
KCNJ12	6.51066	2.44303	0.841804	0.000491722	0.00232235
VH26L8	3.27588	2.44196	2.31475	0.00766256	0.0249808
GSTA3	55.543	2.44084	0.381821	1.64154e-11	3.24842e-10
MIR7444	4.55892	2.44078	1.14288	0.00308199	0.0114378
SLC27A6	24.3049	2.43875	0.560955	1.14672e-06	9.8662e-06
GPR18	8.60304	2.43115	0.711346	7.88873e-05	0.000456608
CHODL	29.5091	2.42979	1.03667	0.00119383	0.00504198
LOC427826	14.9496	2.42823	0.828824	0.000300913	0.0015071
LOC107054033	4.12661	2.42758	1.10049	0.0030955	0.0114784
C6H10orf11	24.1234	2.42633	0.466635	2.59181e-08	3.04294e-07
TIMD4	40.8862	2.42434	0.622213	8.80695e-06	6.33489e-05
RASGRF1	16.646	2.42312	0.855313	0.000346764	0.00170369
TBX10	2.14316	2.4221	1.65242	0.00703594	0.0232334
LOC107054591	8.45038	2.42045	0.742229	0.000139867	0.000766945
LOC112529924	12.0146	2.41939	0.792473	0.000208914	0.0010966
IGHVL	134.657	2.41933	0.372124	8.37195e-12	1.71384e-10
LOC107055388	78.4446	2.41769	0.402765	2.21899e-10	3.60915e-09
LOC107055377	4.79342	2.41649	0.947806	0.00141777	0.00586129
ARHGAP18	191.083	2.41461	0.301611	1.20279e-16	4.8247e-15
NPL	65.3685	2.41391	0.446664	6.17088e-09	8.03387e-08
KSR2	4.15537	2.4136	1.226	0.00502458	0.0174781
SFRP5	19.5409	2.41336	0.63099	1.37972e-05	9.53176e-05
LOC107052467	34.5871	2.40849	0.57828	2.90162e-06	2.30294e-05
GREM2	4.96627	2.40808	1.00002	0.00182491	0.0072792
RBP2	3.22721	2.40783	2.67552	0.0103437	0.0323423
IL6R	79.8944	2.40642	0.369825	8.02315e-12	1.64812e-10
SCRN1	103.355	2.40496	0.381919	2.91506e-11	5.51076e-10
PRPS2	54.777	2.4046	0.569327	2.283e-06	1.84567e-05
BLA	107.612	2.4028	0.493541	1.04103e-07	1.09514e-06
TMEM221	17.3151	2.40162	0.605029	8.16493e-06	5.9185e-05
TMC5	29.9607	2.39836	0.442039	7.21601e-09	9.30609e-08
ARHGAP28	105.61	2.3972	0.457809	1.50633e-08	1.84256e-07
ITGA2B	240.51	2.39588	0.526439	5.01666e-07	4.66319e-06
TNFRSF1B	234.694	2.39334	0.365172	5.34763e-12	1.12845e-10
PNAT10	28.4529	2.39329	0.39923	3.00115e-10	4.78518e-09
ILDR2	29.9262	2.39138	0.395565	1.54577e-10	2.59963e-09
LOC107049680	2.53397	2.38924	1.78914	0.00680435	0.0226134
IGSF1L7	2.70437	2.38855	1.98073	0.00776165	0.0252537
WASF1	14.2543	2.38775	0.642266	2.04856e-05	0.00013543
SH3BP1	55.201	2.38754	0.411022	7.05176e-10	1.05895e-08
LOC107049575	13.8242	2.3874	0.93397	0.000817164	0.00362664
MYO15L	15.868	2.38707	1.14754	0.00224317	0.00868118
ADCY7	147.841	2.38659	0.302363	3.54248e-16	1.33105e-14
LOC107052004	1.46373	2.38608	3.331	0.0137437	0.0411734
ABCA1	66.1854	2.38545	0.397433	1.85937e-10	3.07764e-09
CXCR4	214.839	2.38223	0.464092	2.68698e-08	3.14217e-07
NRIP3	5.55818	2.38067	1.0809	0.00238344	0.00914652
SCUBE3	28.1347	2.37935	0.726896	8.94161e-05	0.000512223
LOC101748713	2.23981	2.37837	1.75913	0.00821849	0.026503
OMG	17.8518	2.37803	0.68442	4.47732e-05	0.000276109
C1orf53	21.5884	2.37744	0.546147	1.31004e-06	1.11369e-05
RASGRP1	69.1261	2.37678	0.403158	3.73351e-10	5.87401e-09
C19orf35	125.224	2.37456	0.511114	3.30282e-07	3.17963e-06
FAM198A	65.065	2.37454	0.502155	2.08832e-07	2.09184e-06
STOM	450.963	2.37427	0.33308	1.1008e-13	2.88312e-12
NLRC3	56.5607	2.37156	0.507836	3.2197e-07	3.10297e-06
SUCNR1	66.9806	2.37086	0.506994	2.98243e-07	2.89466e-06
LOC100857860	2.15411	2.37038	1.78329	0.00874445	0.0279703
STEAP4	92.8292	2.36906	0.65288	2.42544e-05	0.000157596
GPR174	35.4825	2.3674	0.417976	1.81486e-09	2.57346e-08
MARCO	101.555	2.36697	0.522382	5.56691e-07	5.13447e-06
SALL4	10.3942	2.36604	0.806816	0.000340257	0.00167773
MEP1B	4.42209	2.36424	1.24535	0.00499819	0.0173965
MFNG	38.3425	2.36413	0.405729	5.76554e-10	8.79899e-09
CD5	31.5654	2.3623	0.408649	1.15214e-09	1.68056e-08
IL31RA	135.003	2.36187	0.504014	2.50788e-07	2.47454e-06
CTSS	506.919	2.3613	0.336976	2.77104e-13	6.76986e-12
LOC101752292	3.30238	2.35664	1.38927	0.00777459	0.0252813
ROBO2	155.043	2.35543	0.326463	5.07724e-14	1.39761e-12
ADORA3	16.4169	2.3506	0.563397	3.88108e-06	3.00269e-05
P2RY13	14.5125	2.34973	0.557286	2.8372e-06	2.25382e-05
LOC112532090	2.32576	2.34946	1.76161	0.00741751	0.0242976
LOC101750621	47.4227	2.34789	0.561595	2.70033e-06	2.1547e-05
GAS6	112.076	2.34776	0.423975	3.04481e-09	4.16725e-08
PLCG2	135.326	2.34729	0.416761	1.71871e-09	2.44882e-08
CD83	66.7715	2.34454	0.48915	1.58648e-07	1.61366e-06
DACH1	19.7372	2.34328	0.539759	1.79021e-06	1.47473e-05
LOC107049125	3.61858	2.34218	2.86225	0.00873908	0.0279582
SEMA5A	227.281	2.33973	0.29295	1.37374e-16	5.4129e-15
SYNDIG1L	5.70892	2.33948	1.12997	0.0037158	0.0134482
LIPI	2.40827	2.33538	1.84818	0.0078891	0.0255836
CCDC146	8.92091	2.33454	0.68439	8.08257e-05	0.000466463
CPLX2	49.2871	2.33254	0.378471	7.14779e-11	1.26795e-09
BLB2	587.393	2.33088	0.552668	2.28111e-06	1.84499e-05
LOC107052369	23.2792	2.32825	0.509487	5.83082e-07	5.35293e-06
LOC112533149	13.7409	2.3228	0.817316	0.000389857	0.00188883
PDGFRA	491.236	2.32097	0.331842	2.75782e-13	6.74682e-12
WNT5B	466.275	2.31829	0.587628	7.25874e-06	5.31571e-05
PCYT1B	2.04343	2.31728	1.68398	0.00848801	0.0272627
SCRT2	1.38774	2.31709	3.38328	0.0147256	0.0435942
CCDC89	3.8965	2.3164	1.08234	0.00381708	0.0137699
C10orf128	79.0026	2.31381	0.379471	1.23273e-10	2.10346e-09
LOC107050775	16.3577	2.31208	0.540092	2.30667e-06	1.86397e-05
ANKRD9L	9.80127	2.3097	0.739801	0.000205474	0.00108237
VSIG4	325.574	2.30202	0.398494	7.84685e-10	1.16948e-08
MATK	132.108	2.2955	0.325792	2.05921e-13	5.16543e-12
NIPAL1	10.1352	2.29538	0.73126	0.000177682	0.000951164
BLEC2	12.4091	2.29521	0.744804	0.000191578	0.00101639
GK	64.6066	2.29496	0.403774	1.44744e-09	2.0823e-08
LOC107055397	2.27892	2.29302	1.78086	0.00802095	0.0259544
DRAM1	55.9086	2.29277	0.514717	7.87711e-07	7.01808e-06
MMR1L2	11.104	2.29223	0.727576	0.000164303	0.000886203
LOC107053719	30.0139	2.29063	0.759828	0.000218453	0.00113974
RHPN2	90.2517	2.29038	0.487681	2.61276e-07	2.56948e-06
LOC101748608	6.70456	2.28982	0.965739	0.00172583	0.00693211
SLC24A3	72.2608	2.28823	0.361353	2.43904e-11	4.65699e-10
SRD5A2	6.90576	2.28774	0.748388	0.000307777	0.00153845
LOC101750039	8.44305	2.28755	0.677032	0.000102353	0.000578698
GABRA3	23.3853	2.28651	0.620072	1.90745e-05	0.000126997
ARHGDIB	754.439	2.28594	0.355517	1.47102e-11	2.92725e-10
PIK3R5	162.929	2.27846	0.374682	1.26347e-10	2.15128e-09
CAMK4L	11.9281	2.27825	0.752853	0.000246169	0.00126166
FKBP1B	54.4307	2.27809	0.402702	1.86649e-09	2.63618e-08
P2RY6	61.176	2.27759	0.332382	7.14806e-13	1.65549e-11
ADRA2BL2	3.18793	2.27382	1.41317	0.0090681	0.0288553
EFHB	5.5831	2.2738	1.35669	0.00650034	0.0217738
SPP1	24449.3	2.27175	0.478934	2.49307e-07	2.46129e-06
LOC107050276	5.38689	2.27106	1.31894	0.00624046	0.0210338
OVOL2	7.19991	2.27095	0.785617	0.0004543	0.00216397
LOC112531339	9.27738	2.26917	0.833778	0.000637883	0.00291824
GPR35	5.33065	2.26802	0.899204	0.0014776	0.00607757
RFTN1	144.574	2.26666	0.2725	9.92997e-18	4.67864e-16
LOC107051138	2.49743	2.26547	1.88009	0.008333	0.0268153
LOC107051855	14.6778	2.26271	0.648216	4.5983e-05	0.000282594
LOC101750578	44.3068	2.26254	0.663364	5.90173e-05	0.00035331
CHIR-AB-600	4.35134	2.26217	1.29387	0.00644017	0.0216006
LOC107051656	2.46322	2.26168	1.85397	0.00783765	0.0254602
TCF7	98.5242	2.26168	0.376664	2.13644e-10	3.50045e-09
LOC107049685	1.54931	2.2614	3.83453	0.0147456	0.0436389
DLX6OS1	4.58074	2.26045	1.02749	0.00325339	0.0120039
SLA	138.979	2.26022	0.441414	3.32804e-08	3.81664e-07
HAPLN2	4.95635	2.26019	1.02998	0.00280598	0.0105387
MYO7A	17.9179	2.25729	0.687962	9.11361e-05	0.000521405
LOC112530367	3.76987	2.25655	1.10873	0.00493791	0.0172203
LOC101748878	10.0516	2.25598	0.714737	0.00019906	0.00105107
IL2RB	42.3778	2.25367	0.495491	5.59423e-07	5.157e-06
RGS7BP	57.5978	2.25125	0.605816	1.76501e-05	0.000118488
ATP2C2	21.3007	2.24933	0.534045	3.17306e-06	2.50275e-05
CNTLN	10.738	2.24663	0.678221	9.89745e-05	0.000561024
PLACL2	5.67583	2.24505	1.03233	0.00288142	0.0107834
QPCT	364.749	2.24427	0.44201	4.03313e-08	4.57516e-07
LOC101749017	5.68192	2.24285	1.02621	0.00285589	0.0106991
KCTD12_1	503.172	2.2407	0.275873	5.15861e-17	2.17713e-15
LOC107053347	2.90771	2.23712	1.26761	0.00796775	0.0258057
ADORA2B	33.3847	2.23574	0.482181	4.16731e-07	3.93739e-06
GADL1	37.4788	2.23395	0.598964	1.89008e-05	0.000125935
LOC107055376	23.8214	2.23373	0.694581	0.000131036	0.000724317
PLXDC1	307.16	2.23152	0.355776	3.55653e-11	6.59123e-10
IL8L1	10.6538	2.23138	0.57684	1.58071e-05	0.000107288
HPSE	140.172	2.23092	0.525782	2.14545e-06	1.74238e-05
TREM-B2	59.9024	2.23053	0.599447	1.81841e-05	0.000121705
PPP1R14C	155.834	2.22585	0.323172	5.94051e-13	1.40505e-11
LOC107049968	6.26086	2.22457	0.955828	0.00211401	0.00824946
LOC107052635	21.1292	2.2153	0.457853	1.75331e-07	1.77423e-06
F2RL2	34.4637	2.21306	0.733717	0.000212783	0.00111428
LOC112531701	9.46313	2.21104	0.723659	0.0002542	0.00129611
DLGAP2	7.352	2.21063	0.907256	0.00146053	0.00601713
CRTAM	14.4529	2.20953	0.518454	2.86134e-06	2.27198e-05
ITGA4	313.841	2.20393	0.428561	2.81568e-08	3.2776e-07
MBL2	4.36858	2.20304	1.02331	0.00376644	0.0136148
ADAP2	44.1962	2.20034	0.435502	5.25125e-08	5.8453e-07
AASS	68.0873	2.19957	0.280064	4.812e-16	1.77436e-14
PRKAA2	56.992	2.19427	0.525725	2.94683e-06	2.33362e-05
KLRD1	29.213	2.19264	0.78236	0.000444839	0.00212516
CD2	27.1313	2.19222	0.541493	4.96204e-06	3.74625e-05
VSTM2L	52.466	2.19108	0.533628	4.3479e-06	3.31349e-05
SLC6A4	72.7097	2.19048	0.462244	2.13166e-07	2.12927e-06
LOC112533451	28.4942	2.1895	0.43926	7.95769e-08	8.52746e-07
LOC101749506	34.5435	2.18943	0.478624	5.26257e-07	4.8765e-06
SLCO2B1	312.425	2.18717	0.245134	5.77496e-20	3.57125e-18
CD300LG	85.0981	2.18502	0.39115	2.94563e-09	4.03551e-08
CCND3	638.231	2.18453	0.346449	3.14839e-11	5.90862e-10
DCLK1	19.3729	2.18196	0.544951	8.2863e-06	5.99671e-05
TMPRSS6	4.67892	2.1813	1.08717	0.00453128	0.0159711
CECR1	53.6649	2.18017	0.479	5.09102e-07	4.72984e-06
MEF2C	1877.08	2.17905	0.431932	5.27843e-08	5.86821e-07
COL26A1	43.409	2.17859	0.593818	2.37813e-05	0.000154748
CAPN3	64.5524	2.17646	0.37813	9.9239e-10	1.4607e-08
LOC107055678	3.54809	2.17582	1.16223	0.00720255	0.0236805
FBXO15	11.3456	2.17515	0.782588	0.000545667	0.00254473
STRA8	6.86082	2.1744	0.756264	0.00050076	0.00236065
TTR	12.4565	2.17094	1.07134	0.00299869	0.0111729
LUZP2	15.75	2.17045	0.776943	0.000487883	0.00230666
RNF208	109.265	2.1701	0.287074	4.87705e-15	1.56223e-13
LOC107052695	7.0453	2.16932	0.860952	0.00126525	0.00530587
RIMS1	21.6427	2.16866	0.653072	9.78323e-05	0.000555256
LOC101748692	43.3548	2.16827	0.481234	8.20831e-07	7.28401e-06
CHST15	474.908	2.16723	0.582905	1.95019e-05	0.000129552
CTNND2	11.7013	2.16702	0.586088	3.08726e-05	0.000196653
LOC107049666	103.916	2.16621	0.310248	3.48487e-13	8.40996e-12
TREM-B1	87.5181	2.16612	0.510023	2.26688e-06	1.83431e-05
CNN2	310.255	2.16461	0.37217	6.99307e-10	1.05103e-08
CYSLTR2	18.0125	2.16401	0.614586	4.77265e-05	0.0002922
PTPN7	73.9908	2.1606	0.347712	7.46552e-11	1.32168e-09
LOC112532710	6.26266	2.15836	0.900643	0.0017391	0.00697912
SMIM5	371.691	2.15696	0.507282	2.22931e-06	1.80637e-05
FOXJ1	3.10015	2.15534	1.3648	0.00977927	0.0308154
LOC769223	5.37634	2.1551	1.31389	0.00717225	0.0236071
SIDT1	31.3441	2.15258	0.5704	1.57947e-05	0.000107245
LOC107055248	2.70307	2.15241	2.28162	0.0117726	0.0361812
ILDR1	19.5698	2.15177	0.67245	0.000142554	0.000779517
APCDD1	310.373	2.15015	0.272441	3.58047e-16	1.34249e-14
SLC22A3	45.1198	2.14885	0.692978	0.00017511	0.000938804
INPP5D	396.517	2.14875	0.294852	3.85508e-14	1.0881e-12
C9ORF58	343.836	2.14824	0.340605	3.20023e-11	5.98698e-10
LOC107052242	25.1572	2.14704	0.517937	3.98578e-06	3.06771e-05
FAM49A	307.899	2.14625	0.284657	5.63483e-15	1.77622e-13
METRN	21.3999	2.13732	0.467536	5.84223e-07	5.36065e-06
BATF3	19.9089	2.13616	0.557266	1.46098e-05	0.00010029
C5NT1AL	421.521	2.13556	0.879376	0.00116732	0.00494294
MILR1	59.3791	2.13448	0.393354	7.05927e-09	9.11056e-08
NAT	8.2635	2.13415	0.7524	0.000542049	0.00253117
LOC112531785	3.13644	2.13388	1.62354	0.0130582	0.0393714
LOC112531136	11.5653	2.1335	1.03678	0.0030395	0.0113013
HHEX	172.032	2.13275	0.29124	2.96266e-14	8.49677e-13
LOC107053962	5.436	2.1307	1.0003	0.00336365	0.0123341
PANX3	1091.99	2.13047	0.889099	0.00126894	0.00531885
LOC107055325	4.16078	2.13037	1.0154	0.00447865	0.0158159
RASSF2	402.46	2.12945	0.38716	4.2692e-09	5.71258e-08
CELF2	23.9555	2.12893	0.53639	7.52884e-06	5.48869e-05
VEGFC	74.8241	2.12553	0.435969	1.30251e-07	1.34949e-06
C12orf75	76.935	2.1234	0.409447	2.59886e-08	3.04912e-07
MIR142	2.2473	2.12023	2.08218	0.0128982	0.038955
PLCH1	9.92772	2.12003	0.924435	0.00194152	0.00766367
PRR5	50.5916	2.11837	0.461076	4.57576e-07	4.27792e-06
LOC107053874	14.4768	2.11717	0.625034	8.15526e-05	0.000470201
SYTL1	53.5471	2.11676	0.304028	3.7626e-13	9.05566e-12
PAK1	75.433	2.11486	0.414576	4.02182e-08	4.56524e-07
MEF2B	174.929	2.11267	0.716414	0.000287477	0.00144387
GDF11	117.01	2.11111	0.43813	1.57023e-07	1.60079e-06
IL17B	170.533	2.10968	0.598158	4.20005e-05	0.000260365
DM5L	17.6364	2.10904	0.488019	2.05792e-06	1.67895e-05
LIFR	285.479	2.10745	0.338396	5.59859e-11	1.01127e-09
COTL1	197.75	2.10631	0.257136	3.35538e-17	1.47554e-15
LOC101751464	6.83862	2.10502	0.719597	0.000510018	0.00239922
STAB1	653.4	2.10235	0.453935	4.18068e-07	3.94673e-06
SEMA4B	187.853	2.10091	0.277727	5.17787e-15	1.64839e-13
PCSK2	38.7819	2.10022	0.405335	2.74516e-08	3.20389e-07
43893	7.64061	2.09836	0.951655	0.00234586	0.00902372
44078	84.8351	2.09806	0.34695	1.82967e-10	3.03412e-09
CCL4	20.6672	2.09765	0.655181	0.000143169	0.0007824
LOC107053653	13.3927	2.09512	0.597051	5.52799e-05	0.000333064
ROBO1	153.336	2.09456	0.288545	4.82858e-14	1.33743e-12
DOCK3	36.4382	2.09434	0.604212	5.20993e-05	0.000315823
KIF25	43.5097	2.09312	0.49911	3.12923e-06	2.47037e-05
PTBP3	82.8585	2.09242	0.304448	6.84665e-13	1.59397e-11
TRNP1	4.95171	2.08511	0.857701	0.00197829	0.00779844
MGST1	510.601	2.08492	0.201642	6.19904e-26	7.07723e-24
GAB3	267.385	2.08314	0.351341	3.64184e-10	5.74501e-09
TM4SF19	43.5167	2.08212	0.291006	1.27926e-13	3.32123e-12
NETO2	4.3747	2.08195	1.10611	0.00609716	0.0206015
CCL1	6.80063	2.08155	0.851883	0.00158962	0.00645932
MPZL3	6.33352	2.07982	0.765681	0.000885421	0.0038927
RHOG	86.384	2.07548	0.292243	1.5655e-13	3.99449e-12
PCNX2	64.4573	2.07496	0.334166	6.03434e-11	1.08338e-09
LRP4	1080.22	2.07293	0.288474	7.87105e-14	2.10485e-12
LOC101748650	19.908	2.07201	0.689484	0.000276502	0.00139662
LPAR5	12.472	2.07075	0.794985	0.000926932	0.00404624
KIAA1161	86.5771	2.06796	0.324867	2.78873e-11	5.28376e-10
ZNF536	8.27625	2.06674	0.723526	0.000578278	0.00267928
PPP1R16B	107.797	2.06664	0.363167	1.63201e-09	2.33165e-08
SH2D1A	20.9003	2.06438	0.492643	3.64328e-06	2.83845e-05
TARM1L	6.43669	2.06425	0.854784	0.00183959	0.00732684
LOC100857409	4.67475	2.06293	2.29874	0.01329	0.0399756
LOC107055626	5.58484	2.05916	1.15206	0.00626603	0.021108
ENC1	505.041	2.05574	0.442707	3.92643e-07	3.72561e-06
DPYD	115.928	2.05307	0.445839	4.76497e-07	4.4385e-06
ARHGEF39	126.571	2.05234	0.474623	1.77932e-06	1.46711e-05
FCER2	32.7665	2.05217	0.587817	5.00113e-05	0.000304722
AMHR2	89.5385	2.05166	0.450894	6.12637e-07	5.60116e-06
PLIN5	10.9593	2.05077	0.564472	4.31419e-05	0.000266883
CSF2RB	17.7721	2.04997	0.497249	5.38567e-06	4.03189e-05
LOC107049973	3.86823	2.04598	1.54703	0.0140019	0.0418201
ADORA2A	115.166	2.04478	0.389265	1.76032e-08	2.1212e-07
KIF20AL	27.1104	2.04296	0.630697	0.000121236	0.000675597
ITGAD	615.601	2.04291	0.262925	1.0271e-15	3.62949e-14
MECR	215.685	2.04258	0.282227	6.02395e-14	1.63796e-12
HS3ST5	3.58629	2.03882	1.1942	0.00908364	0.0288892
HPSE2	32.8657	2.03849	0.353965	1.2632e-09	1.83056e-08
ZC3H12D	15.5803	2.03837	0.558326	3.44343e-05	0.000217319
POU2AF1	4.82947	2.03781	0.938154	0.00363288	0.0131856
CATIP	6.67521	2.03697	0.846605	0.00177847	0.00712106
LOC112530205	5.0118	2.03688	1.01795	0.0049324	0.0172045
TRIM66	20.3157	2.03648	0.56157	3.78693e-05	0.000236816
DSG2	6.09544	2.03413	1.05545	0.00503863	0.0175201
TTC29	4.25498	2.03329	1.043	0.00580855	0.0197953
LOC107052612	10.4985	2.03231	0.662483	0.000243753	0.00125108
ABCA9	65.8833	2.03183	0.287248	1.97603e-13	4.97077e-12
CARD11	65.9217	2.02683	0.421536	1.77428e-07	1.79342e-06
LOC107050135	6.8978	2.02661	1.03934	0.00469828	0.0164912
TMSB15B	164.423	2.02091	0.353158	1.24306e-09	1.80431e-08
LOC112532686	11.9231	2.02073	0.56323	5.32154e-05	0.000322041
TPPNR1L	184.053	2.01969	0.272426	1.74602e-14	5.18276e-13
DUSP5	129.825	2.01948	0.442183	5.73759e-07	5.2755e-06
TRIM36	184.826	2.01758	0.407674	8.81079e-08	9.34605e-07
SLIT3	256.051	2.01733	0.595443	7.36325e-05	0.000429966
GLI1	58.3902	2.01564	0.548154	2.68969e-05	0.000173061
LOC101750697	6.06431	2.01222	0.795338	0.0015276	0.00625275
RASL10B	14.427	2.01189	0.51223	1.2446e-05	8.68584e-05
FGR	237.252	2.01151	0.395339	4.46108e-08	5.00957e-07
GPR182	4.86837	2.01093	0.959496	0.0041955	0.0149533
BLVRA	152.584	2.01046	0.544107	2.44811e-05	0.000158953
CNKSR2L	27.0153	2.01031	0.580107	6.3196e-05	0.000374052
MAST3	196.894	2.0097	0.315599	2.39141e-11	4.57968e-10
PPM1H	87.1766	2.00915	0.372179	8.85043e-09	1.1211e-07
MGST2	83.8712	2.0081	0.274827	4.08231e-14	1.14497e-12
IL21R	9.09368	2.0077	0.719316	0.000659126	0.00300231
HSPB7	49.1228	2.00624	0.648969	0.000213853	0.00111889
SLC6A13	41.3768	2.00618	0.512562	1.172e-05	8.2114e-05
FGF12	19.9539	2.00596	0.4167	2.22127e-07	2.20887e-06
LOC112532083	49.8401	2.00581	0.608244	0.000109495	0.000614982
LOC112531328	3.97418	2.00572	1.44058	0.0122693	0.0374235
TLX2	22.9218	2.0049	0.381527	2.4698e-08	2.91498e-07
ADRB2	43.3007	2.00455	0.356076	2.39575e-09	3.32567e-08
PRLHRL	2.74265	2.00451	1.39148	0.0138814	0.041531
CHRDL1	591.807	2.0039	0.212709	6.63242e-22	5.24993e-20
LOC101749127	5.42731	2.00329	1.13688	0.00684247	0.0227062
FOXC2	204.433	2.00274	0.460676	1.61308e-06	1.34373e-05
ODF2L	10.6114	2.00108	0.651025	0.000302806	0.00151544
SYT15	36.0684	2.00092	0.531443	1.75403e-05	0.000117884
TMEM68L	20.0519	2.00079	0.652353	0.000241265	0.00124081
LOC107054877	79.2301	-2.05081	0.480039	2.35775e-06	1.90265e-05
LURAP1	100.255	-2.05308	0.236126	6.29561e-19	3.36711e-17
ZAR1	72.3046	-2.05514	0.381827	8.84139e-09	1.12075e-07
DUSP22AL	23.3804	-2.05727	0.402207	3.98577e-08	4.53257e-07
MYOF	1498.77	-2.05734	0.189528	2.33285e-28	3.52102e-26
ENOX1	356.066	-2.05756	0.201202	1.93345e-25	2.08696e-23
CZH9ORF3	625.294	-2.05976	0.237463	5.38656e-19	2.93378e-17
PKDCCA	2364.85	-2.06385	0.265707	1.00187e-15	3.56154e-14
PCDHGA2	3.36561	-2.06438	1.22199	0.0082562	0.0266045
CCDC175	3.32614	-2.06553	1.13565	0.00669081	0.0222944
TACC2	731.724	-2.06591	0.219561	6.41229e-22	5.09834e-20
SOCS1L	222.742	-2.0682	0.270441	2.26303e-15	7.60463e-14
LOC107049496	1229.09	-2.0699	0.313095	4.5658e-12	9.69213e-11
SYNC	177.773	-2.07623	0.32869	3.53972e-11	6.56693e-10
PASD1	159.735	-2.0783	0.348137	2.85933e-10	4.56314e-09
EIF4E1B	2.60621	-2.07831	1.25381	0.00937465	0.0297034
LOC107054533	9.48579	-2.08248	0.763261	0.000644212	0.00294266
TMEM88B	10.9691	-2.08359	0.617061	0.000110923	0.000622216
KCNG1	99.9105	-2.08443	0.281537	2.29586e-14	6.70315e-13
PXDN	1059.89	-2.08449	0.384563	6.679e-09	8.65742e-08
GCH1	74.7632	-2.08856	0.273781	2.82645e-15	9.33935e-14
RGMA	142.028	-2.08964	0.293412	1.42965e-13	3.69016e-12
TRAIL-LIKE	269.619	-2.09198	0.190313	4.46045e-29	7.28814e-27
ETV1	660.744	-2.09604	0.198772	7.20781e-27	9.10434e-25
DOK4	156.15	-2.09776	0.235882	1.16419e-19	6.84295e-18
LOC112533019	39.401	-2.10015	0.513922	5.22843e-06	3.92738e-05
SKI	1901.49	-2.10274	0.231942	1.50596e-20	1.05595e-18
GAS1	834.615	-2.10364	0.250203	4.8938e-18	2.38791e-16
TCTEX1D1	34.6788	-2.10442	0.41513	5.66523e-08	6.25917e-07
MKX	507.902	-2.10528	0.22037	1.73484e-22	1.45743e-20
RADIL	1009.26	-2.10634	0.35665	4.01189e-10	6.25125e-09
LOC101748448	3.30923	-2.11336	1.18826	0.00730599	0.0239852
SH3D19	887.535	-2.11554	0.25412	9.52406e-18	4.4993e-16
FBLN1	666.761	-2.12232	0.400857	1.31711e-08	1.62449e-07
VCAN	2136	-2.12526	0.354331	2.27333e-10	3.67739e-09
LOC112532082	97.1601	-2.12766	0.364104	6.36761e-10	9.6288e-09
COL15A1	13016.8	-2.12784	0.357093	2.85317e-10	4.55739e-09
TNFRSF11B	2592.37	-2.14453	0.359346	2.63509e-10	4.23182e-09
LOX	3092.45	-2.14687	0.486666	1.04715e-06	9.08414e-06
PPP1R3G	196.432	-2.14732	0.483645	9.41839e-07	8.24283e-06
AMER3	51.5447	-2.15355	0.486807	1.11272e-06	9.60614e-06
COL5A2	32520.7	-2.1544	0.257351	8.83507e-18	4.21857e-16
ANKEF1	10.0148	-2.15493	0.800377	0.000671223	0.00304806
HES1	208.422	-2.15756	0.27606	7.57468e-16	2.71986e-14
PCGF5	1105.74	-2.15891	0.194975	1.98571e-29	3.36815e-27
PTRF	2594.22	-2.16104	0.223198	4.4152e-23	3.85464e-21
CHRNA7L	4.64163	-2.1611	0.96441	0.00257943	0.00977855
URAH	28.1617	-2.16161	0.550808	9.47169e-06	6.76658e-05
MIR23B	3.90516	-2.16216	1.08628	0.00382597	0.0137908
MMEL1	22.4098	-2.1697	0.50638	1.84669e-06	1.51915e-05
FJX1	257.353	-2.16975	0.311748	3.90697e-13	9.36517e-12
VLDLR	847.932	-2.17052	0.238648	1.12199e-20	7.99305e-19
TWIST2	89.969	-2.17096	0.37308	7.20454e-10	1.07917e-08
CTNNAL1	632.275	-2.17362	0.210784	8.68559e-26	9.79053e-24
CAPN6	27.5758	-2.17521	0.696058	0.000195156	0.00103383
SLC16A9	232.269	-2.17606	0.270803	9.17439e-17	3.75623e-15
SPOCK3	72.7074	-2.17636	0.779933	0.000441953	0.00211307
PKNOX2	471.308	-2.1766	0.283124	1.8558e-15	6.33176e-14
RPESL	288.21	-2.17678	0.237937	7.75053e-21	5.68053e-19
ALDH18A1	6405.64	-2.17704	0.293449	1.46072e-14	4.4094e-13
OSTN	26.022	-2.17925	0.850627	0.000770645	0.00344335
AHNAK2	1234.45	-2.18043	0.295055	1.72961e-14	5.14264e-13
LOC100858937	2.02697	-2.1813	1.88725	0.00776186	0.0252537
MSRB3	1637.62	-2.18455	0.198164	3.50741e-29	5.89311e-27
CLCN2	4.36421	-2.18827	0.91922	0.00208032	0.00814835
RFLNB	668.498	-2.19113	0.261157	5.45384e-18	2.6539e-16
LOC107052150	6.31407	-2.19435	0.894755	0.00128965	0.00539171
GXYLT2	1374.52	-2.19612	0.349782	3.36048e-11	6.27046e-10
NMU	2.3971	-2.20168	1.61496	0.0113154	0.0349692
HOXA10	210.743	-2.20257	0.280977	4.97067e-16	1.82045e-14
TEX2L	62.2606	-2.20523	0.258164	2.04697e-18	1.0357e-16
NTRK2	140.551	-2.20539	0.635643	4.93945e-05	0.000301376
NFATC2	1734.14	-2.20642	0.221791	2.85217e-24	2.70198e-22
LRRC3B	9.02356	-2.2088	0.849361	0.000843016	0.00372929
CDH13	1160.51	-2.21246	0.338309	6.79437e-12	1.41035e-10
GPC6	94.4874	-2.21303	0.46512	1.80828e-07	1.82468e-06
XKR4	35.0141	-2.21419	0.345505	2.12407e-11	4.10746e-10
SIX2	518.313	-2.21798	0.393711	1.90582e-09	2.68534e-08
NOTUM	241.144	-2.21886	0.29096	2.42075e-15	8.05863e-14
MIR24-2	9.37411	-2.22011	0.667032	0.000103946	0.000586965
BCL2	563.706	-2.22056	0.352707	3.47075e-11	6.46591e-10
GDNF	27.7534	-2.22397	0.424	1.90888e-08	2.28476e-07
ATF3	829.792	-2.22827	0.397133	2.09558e-09	2.92953e-08
P3H2	2211.41	-2.22834	0.276721	9.09411e-17	3.73194e-15
LOC395381	1.98955	-2.23437	2.27791	0.0129413	0.0390653
PABPN1L	13.1343	-2.24264	0.511346	1.40535e-06	1.18803e-05
FAM19A1	5.28004	-2.24455	1.40346	0.00662252	0.0221005
LOC107052277	24.7681	-2.2468	0.503295	6.81692e-07	6.16604e-06
DIO3	22.2668	-2.25438	0.497108	8.07451e-07	7.176e-06
NPDC1	356.345	-2.25702	0.223386	7.03255e-25	7.0365e-23
TNFSF15	10.6607	-2.25751	0.681706	0.000108647	0.000610991
PDE1A	64.1142	-2.25954	0.33784	3.8321e-12	8.21296e-11
PLEKHH1	85.9098	-2.25985	0.303501	1.01016e-14	3.09122e-13
HVCN1	803.733	-2.26121	0.188662	5.07407e-34	1.17363e-31
LOC101749175	149.392	-2.26131	0.312331	5.24221e-14	1.43762e-12
ETV4	123.187	-2.26213	0.255449	9.6952e-20	5.77496e-18
LOXL2	3302.24	-2.26537	0.326264	4.02064e-13	9.62468e-12
LY86	16787.4	-2.26799	0.19264	7.59674e-33	1.64998e-30
NREP	9807.53	-2.27276	0.257636	1.23737e-19	7.24919e-18
GABRP	27.2338	-2.27365	0.858405	0.000616548	0.0028352
CLEC3A	45735.2	-2.27781	0.262753	5.43594e-19	2.95165e-17
LOC101747852	8.59943	-2.27884	0.896457	0.000977472	0.00424397
CCDC177	62.9729	-2.28249	0.495682	4.18163e-07	3.94673e-06
GEM	860.445	-2.28342	0.322451	1.54775e-13	3.95488e-12
RGS16	11.6978	-2.28506	0.581148	1.1365e-05	7.98467e-05
LOC107050073	96.4176	-2.29351	0.378568	1.6973e-10	2.83042e-09
LOC101748409	5.99204	-2.29411	0.789538	0.000428802	0.00205848
LOC107052869	21.4202	-2.29551	0.395141	7.88733e-10	1.17453e-08
CALCR	203.394	-2.29553	0.484566	2.10959e-07	2.10959e-06
LOC771456	45.0945	-2.30321	0.549143	2.99302e-06	2.36809e-05
PRRX1	776.294	-2.30487	0.24219	2.14916e-22	1.77206e-20
TMEM61	48.1121	-2.31589	0.363125	2.00601e-11	3.89609e-10
RHOU	356.851	-2.31622	0.330598	2.79657e-13	6.81353e-12
EZR	650.077	-2.31741	0.259882	4.78572e-20	2.9802e-18
FUT11	662.009	-2.31843	0.255512	1.25952e-20	8.90158e-19
MXRA8	3309.52	-2.3211	0.177725	5.65825e-40	2.29031e-37
LOC107056270	944.529	-2.32527	0.298156	6.69959e-16	2.42028e-14
SCML4	3.68995	-2.33454	1.45118	0.00670891	0.0223463
FILIP1	545.47	-2.33537	0.228765	2.31996e-25	2.45944e-23
FOXF2	59.4776	-2.33828	0.750518	0.000150246	0.000817314
KLF4	2943.63	-2.34102	0.434744	6.73096e-09	8.71843e-08
SLC16A3	2710.24	-2.34112	0.384353	1.04915e-10	1.82118e-09
LOC101748980	19.8537	-2.34349	0.46942	6.74645e-08	7.34279e-07
HOXD9	238.571	-2.34763	0.250332	7.86799e-22	6.11916e-20
LOC112532618	104.372	-2.34908	0.572169	4.02974e-06	3.09626e-05
MN1	1227.57	-2.34951	0.224744	1.4767e-26	1.82639e-24
SLC35G2	200.267	-2.35142	0.269368	2.89177e-19	1.64544e-17
LOC101747448	16.137	-2.35162	0.791852	0.000232309	0.0011989
AK4	1699.23	-2.35196	0.258762	1.07451e-20	7.68553e-19
LOC101750389	9.2092	-2.35337	0.738067	0.000118479	0.000661475
FAM81A	114.579	-2.35381	0.403317	4.9575e-10	7.69103e-09
CAMK1G	47.2951	-2.3544	0.322702	4.22176e-14	1.18222e-12
NLGN3	47.5617	-2.35559	0.643027	1.95822e-05	0.000129988
LOC112533434	7.44429	-2.35678	0.883531	0.000677935	0.00307462
COL1A2	741095	-2.35687	0.319628	1.71595e-13	4.33489e-12
F3	87.0096	-2.35992	0.473361	6.92525e-08	7.50692e-07
LOC107052539	8.33749	-2.36764	0.879561	0.000710855	0.00320596
COL14A1	386.951	-2.37124	0.520048	4.7337e-07	4.41399e-06
TGFBI	18506.8	-2.37576	0.268054	6.19234e-20	3.78988e-18
SYT17	88.1237	-2.37744	0.395884	1.80224e-10	2.997e-09
LIM2	857.655	-2.37834	0.224127	2.88832e-27	3.9268e-25
LOC422147	340.946	-2.3784	0.229883	4.83666e-26	5.55748e-24
CDHR4	167.805	-2.38378	0.217724	6.24473e-29	1.00197e-26
PLPP4	28.7322	-2.38586	0.674898	3.56423e-05	0.000224228
LOC112533462	9.65449	-2.38638	0.75673	0.000173478	0.000930897
TLE1L	391.828	-2.3953	0.298612	1.04444e-16	4.22762e-15
HS3ST1	425.205	-2.40087	0.603603	5.94694e-06	4.41313e-05
ANXA8	178.724	-2.41142	0.392263	7.73766e-11	1.36443e-09
DUSP26	241.912	-2.42278	0.223971	4.14122e-28	6.09546e-26
LGI3	184.981	-2.42325	0.271324	5.27001e-20	3.27034e-18
HOXD10	315.512	-2.42616	0.228948	3.75128e-27	4.98585e-25
LOC107053065	5.8902	-2.428	1.68528	0.00624272	0.0210374
LOC107053412	225.817	-2.42948	0.304596	1.43841e-16	5.63037e-15
BHLHE40	2892.31	-2.43045	0.309085	3.69407e-16	1.38217e-14
TOM1L1	53.6966	-2.43241	0.331192	2.25141e-14	6.58418e-13
INPP5J	65.3231	-2.4349	0.267507	9.52514e-21	6.9242e-19
FRAS1	279.357	-2.43801	0.298455	3.35232e-17	1.47554e-15
CENPV	103.333	-2.43938	0.253304	5.08291e-23	4.3945e-21
TBX15	273.315	-2.44605	0.333959	2.90774e-14	8.35272e-13
LOC107052041	4.92714	-2.4493	1.00184	0.00126991	0.00532167
GDF10	894.596	-2.45062	0.31309	4.84315e-16	1.78216e-14
FOXP4L	446.843	-2.45841	0.224183	6.21046e-29	1.00197e-26
LOC107049165	1124.73	-2.45954	0.319025	1.26561e-15	4.39385e-14
PKN3	336.978	-2.4636	0.255723	5.25756e-23	4.52353e-21
LOC107055410	2891.18	-2.46956	0.355537	3.49148e-13	8.41452e-12
DRD1	8.91412	-2.47397	0.664336	2.09643e-05	0.000138133
SLC13A4	158.353	-2.48337	0.28368	1.96172e-19	1.12704e-17
BDH1	11.1029	-2.50799	0.917563	0.00041172	0.00198397
PKDCCB	12.2901	-2.50927	0.639252	8.04386e-06	5.83786e-05
LOC107055293	113.111	-2.5215	0.405977	4.93265e-11	8.9552e-10
KCND2	9.05161	-2.52528	0.893409	0.000438745	0.00209999
HOXD11	465.465	-2.52651	0.238899	3.19033e-27	4.27216e-25
COL5A1	58014.4	-2.52745	0.270486	8.81395e-22	6.82506e-20
KCNC2	22.2482	-2.52753	0.856084	0.000219093	0.00114229
CAMKK1	246.397	-2.53241	0.321428	3.16142e-16	1.19798e-14
ADRA2A	45.5027	-2.53597	0.637034	6.19853e-06	4.58836e-05
SNTG2	2.14322	-2.53629	2.15823	0.00975303	0.0307491
CRLF1	28.9686	-2.53715	0.662919	1.33012e-05	9.20695e-05
LOC107052544	27.8366	-2.5472	0.555101	3.78446e-07	3.60049e-06
LOC107052923	8.10181	-2.55206	0.803136	0.000166677	0.000898189
LOC107055414	28.1335	-2.55482	0.449087	1.35622e-09	1.9574e-08
RSPO1	28.7544	-2.55559	0.776915	6.84674e-05	0.000402178
WNT9A	14.7502	-2.5615	0.545577	3.2223e-07	3.1038e-06
FAM13AL	117.689	-2.56422	0.431504	2.79763e-10	4.47269e-09
ZAR1L	20.8026	-2.57249	0.82002	0.000113726	0.000636738
CTTNBP2	514.678	-2.57387	0.242135	1.72992e-27	2.42597e-25
C1QTNF3	4315.28	-2.57507	0.35344	2.84461e-14	8.19781e-13
HTRA3	8360.52	-2.57622	0.224705	2.199e-31	4.40047e-29
ANGPTL4	153.75	-2.57855	0.472532	3.98238e-09	5.35292e-08
MALL	86.5382	-2.59145	0.381692	1.3853e-12	3.10341e-11
MEOX2	302.727	-2.59169	0.267706	4.51427e-23	3.92191e-21
SEMA3D	1831.87	-2.59752	0.214915	1.29603e-34	3.20588e-32
COL1A1	771523	-2.59882	0.326887	1.66776e-16	6.47119e-15
CCDC57	247.778	-2.60091	0.437364	2.41915e-10	3.90618e-09
LOC771494	364.814	-2.60402	0.369573	1.65885e-13	4.20258e-12
ARHGEF1	178.749	-2.60644	0.247957	5.4317e-27	6.95961e-25
EMP1	1190.12	-2.60673	0.225257	5.07468e-32	1.03885e-29
LOC101751422	3.92806	-2.60763	1.44487	0.00470576	0.0165109
TSHB	87.6192	-2.6099	0.287591	1.34069e-20	9.43782e-19
LOC107050181	9.23066	-2.61126	0.729833	3.92387e-05	0.000244778
LOC101748504	6.98013	-2.6123	1.49323	0.00440786	0.0156227
LOC107053791	6.59935	-2.61251	0.78581	9.13461e-05	0.000522271
EFCC1	230.466	-2.61432	0.258211	6.35805e-25	6.43391e-23
PEX11B	216.699	-2.61527	0.434374	1.50252e-10	2.53409e-09
LOC112531769	31.4666	-2.62154	0.48518	5.9133e-09	7.73244e-08
AMZ1	9.07257	-2.62257	0.791767	8.90152e-05	0.000510254
DST	2476.54	-2.62665	0.200315	2.72056e-40	1.15365e-37
NTM	23.0633	-2.65058	0.493898	1.08145e-08	1.35257e-07
GRM4	172.371	-2.65346	0.707903	1.25896e-05	8.76546e-05
LOC112533453	13.4943	-2.66179	0.817331	8.74844e-05	0.000502126
GALNT16	558.46	-2.66307	0.331436	8.71882e-17	3.59449e-15
LOC112530664	6.49984	-2.66319	0.89469	0.000233402	0.0012035
MIR27B	5.53856	-2.665	1.1812	0.00189865	0.00751442
GDF2	61.2008	-2.66613	0.359561	1.33746e-14	4.05104e-13
FN1	116178	-2.66774	0.265455	8.2842e-25	8.24255e-23
TNN	1783.97	-2.67762	0.931135	0.000228723	0.00118348
SYTL4	495.653	-2.679	0.236892	1.1823e-30	2.26418e-28
C6orf132	47.1522	-2.68005	0.390219	4.95635e-13	1.17854e-11
RCAN1	8894.33	-2.68045	0.273386	9.8105e-24	8.86929e-22
SHISA2	2636.51	-2.68316	0.383395	2.23645e-13	5.57064e-12
XYLT1	24824.5	-2.68698	0.302629	6.27222e-20	3.82563e-18
TSPAN18	91.9915	-2.68751	0.281959	1.5972e-22	1.34816e-20
NR1D1_1	19.4983	-2.69716	0.519544	2.58168e-08	3.03496e-07
LOC107053716	1.30546	-2.69988	3.69614	0.0131262	0.0395569
PCDHGA2L	22.638	-2.70618	0.481866	1.65653e-09	2.364e-08
PAPPA2	15.6096	-2.71113	0.767262	4.11456e-05	0.000255867
SYT1	13.0526	-2.72611	0.610618	9.16702e-07	8.05053e-06
FGF16	4.20206	-2.72804	1.12436	0.00167289	0.00675147
GFRA1	14.0634	-2.73143	0.774748	3.28111e-05	0.000207738
LOC112532714	4.20603	-2.7341	2.03999	0.00641699	0.021535
BARL	4.99434	-2.73879	1.05408	0.000748569	0.00335565
LOC107057061	4.00973	-2.74325	1.16424	0.00139907	0.00579208
TPTE2	177.911	-2.74941	0.263547	2.32134e-26	2.71994e-24
NBL1	273.151	-2.75135	0.355724	1.10548e-15	3.8757e-14
PHLDA2	729.19	-2.75898	0.214411	7.0698e-39	2.679e-36
LOC107049353	13.2032	-2.75957	0.706662	8.5359e-06	6.15234e-05
RAB26	140.983	-2.76548	0.251176	4.05506e-29	6.6871e-27
SEMA3C	300.345	-2.76847	0.21511	6.0028e-39	2.32413e-36
ANGPTL7	44.936	-2.77822	0.807901	4.56298e-05	0.000280617
HEPHL1	39.3305	-2.78105	0.566265	6.19358e-08	6.80491e-07
LOC101750098	41.9204	-2.78332	0.466989	3.10737e-10	4.94569e-09
OSR2	32.989	-2.78772	0.589237	2.63398e-07	2.58606e-06
EMID1	177.116	-2.78807	0.341264	3.20955e-17	1.42194e-15
LOC101751275	11.1018	-2.79137	0.702219	7.79414e-06	5.67439e-05
C1QTNF5	879.228	-2.79314	0.232664	3.50256e-34	8.20797e-32
FMOD	66304.6	-2.79684	0.33196	2.32692e-18	1.17069e-16
LIPG	817.659	-2.79814	0.488368	7.79148e-10	1.1622e-08
ADIPOQ	1665.62	-2.79993	0.357928	4.48696e-16	1.66139e-14
MLPH	36.2039	-2.80117	0.393142	1.06659e-13	2.79764e-12
LOC101747677	10.5362	-2.80324	0.792497	4.92748e-05	0.000300749
FAM26E	104.162	-2.8086	0.353405	2.16987e-16	8.31082e-15
EMX2	9.42266	-2.81566	0.918998	0.000220118	0.00114662
NECAB1	592.637	-2.81585	0.315532	4.00843e-20	2.56799e-18
PITX2	106.693	-2.83878	0.446097	2.27047e-11	4.37157e-10
KRT23	11.3694	-2.83956	0.649537	1.04194e-06	9.05447e-06
LOC107053652	3.92602	-2.84011	1.11027	0.000956691	0.00416186
LOC100859665	5.88543	-2.84641	1.07057	0.000680774	0.00308514
NUDT6	536.636	-2.85935	0.295435	3.44741e-23	3.02455e-21
LOC107055546	7.16527	-2.86326	1.05137	0.000360849	0.00176655
LOC107051845	11.8958	-2.86493	0.663836	1.64944e-06	1.36826e-05
TBX1	1360.11	-2.87335	0.237884	1.27128e-34	3.18895e-32
TMEM59L	23.9276	-2.88821	0.557917	2.43934e-08	2.88095e-07
MMP23B	669.806	-2.89312	0.287587	6.79764e-25	6.83988e-23
RASD2	25.7753	-2.89608	1.02167	0.000252049	0.00128661
FAM26D	3.03011	-2.89969	1.28813	0.00194456	0.00767395
BEND6	1008.84	-2.90158	0.182657	6.94856e-58	1.12504e-54
LOC101748281	4.66516	-2.90562	0.983203	0.000397058	0.00191954
FBN2	242.785	-2.90774	0.466885	3.6978e-11	6.82464e-10
ITIH5	1596.91	-2.91067	0.274736	2.85019e-27	3.90476e-25
SERTM2	5.8717	-2.917	2.13966	0.00613112	0.0206966
LOC107051678	15.9617	-2.9187	0.660002	9.26419e-07	8.12384e-06
EGLN3	378.532	-2.93506	0.441556	2.34091e-12	5.1471e-11
MFAP2	852.763	-2.94579	0.315161	7.56577e-22	5.90992e-20
VSTM2B	77.9478	-2.95232	0.261638	2.24085e-30	4.11438e-28
FGF18	18.7255	-2.96161	0.629631	3.16417e-07	3.05607e-06
ISM1	1182.75	-2.96425	0.366541	5.10138e-17	2.15809e-15
LOC101749962	33.8611	-2.97075	0.461764	2.13259e-11	4.11945e-10
LZTS1	26.8706	-2.97508	0.448471	5.2248e-12	1.10384e-10
LOC112532523	7.40764	-2.98045	0.781243	1.92359e-05	0.000127976
TACR1	7.58478	-2.98096	1.29922	0.00121162	0.00511105
LZTS3	385.137	-2.98276	0.327256	6.29111e-21	4.62994e-19
ENPP1	4511.36	-2.98502	0.268847	9.89854e-30	1.71158e-27
GRIN3B	192.218	-2.99244	0.317293	3.64001e-22	2.94676e-20
NRTN	7.79139	-2.99451	0.903448	0.000101202	0.000572919
LRRN4	104.017	-3.00189	0.31328	1.33276e-22	1.13031e-20
NTN1	43.5226	-3.00262	0.338847	1.53677e-19	8.94442e-18
ENO2	646.111	-3.00415	0.315639	1.22925e-22	1.04751e-20
LOC107052192	60.956	-3.01147	0.422195	9.11616e-14	2.40531e-12
LOXL3	11398.5	-3.01968	0.384467	2.9618e-16	1.12473e-14
KIAA2022	57.5615	-3.02625	0.335732	2.04709e-20	1.3655e-18
FBLN7	3150.24	-3.02998	0.373359	3.84346e-17	1.66145e-15
CCDC169	44.1007	-3.03781	0.381041	1.43468e-16	5.62811e-15
DCN	92578	-3.05215	0.238969	2.00599e-38	7.44307e-36
EMILIN2	418.59	-3.06279	0.385564	1.69845e-16	6.5617e-15
BOC	1622.48	-3.06748	0.304327	5.55036e-25	5.64868e-23
OXTR	29.6647	-3.07643	0.929657	5.87745e-05	0.000352094
C1QTNF2	31.6588	-3.08021	0.550135	2.91317e-09	3.99411e-08
ANTXR1	1085.31	-3.08856	0.246854	6.30439e-37	2.03763e-34
HTRA1	12625.2	-3.08953	0.303715	2.24607e-25	2.40979e-23
EVL	2675.91	-3.09041	0.219811	5.47389e-46	4.06208e-43
LOC101747873	56.8121	-3.09174	0.519779	1.63122e-10	2.73818e-09
LOC112532878	8.39828	-3.09384	0.932083	9.36215e-05	0.00053391
BMP15	5.15224	-3.09833	1.30683	0.00115742	0.00491271
STK32C	318.173	-3.10337	0.528651	3.17559e-10	5.04525e-09
HNF1B	16.1972	-3.10418	0.692612	6.24995e-07	5.69369e-06
LOC107055056	25.8748	-3.10938	0.489629	2.79574e-11	5.29141e-10
MUC13	22.3802	-3.11149	0.69898	9.50496e-07	8.31451e-06
TSPAN2	1173.52	-3.11275	0.291265	8.82832e-28	1.24788e-25
EMILIN3	32.707	-3.12093	0.545096	9.07208e-10	1.34211e-08
CHRD	1269.32	-3.12227	0.312928	1.56954e-24	1.51921e-22
GDF5	333.694	-3.13166	0.530749	2.56002e-10	4.11498e-09
PKD1	2954.67	-3.13486	0.270354	3.41395e-32	7.07005e-30
RTN1	476.062	-3.13833	0.420934	6.93178e-15	2.16588e-13
SLC44A3	518.55	-3.13897	0.246969	5.37237e-38	1.91364e-35
LOC421935	281.462	-3.1473	0.356158	9.98725e-20	5.9094e-18
HEPACAM	282.726	-3.15984	0.293896	5.95769e-28	8.55698e-26
HPX	189.04	-3.16243	0.223397	3.18099e-46	2.4632e-43
VIPR2	20.28	-3.16699	0.652583	1.26552e-07	1.31653e-06
LOC112531594	6.39484	-3.18423	0.840414	2.32737e-05	0.000151667
LOC107053290	50.4273	-3.18971	0.500698	2.18889e-11	4.21906e-10
C1QTNF8	3972.55	-3.19506	0.337405	2.42643e-22	1.99146e-20
TPPP	338.6	-3.2031	0.447748	6.04455e-14	1.64106e-12
LOC107054341	25.5141	-3.20525	0.726822	7.19838e-07	6.47817e-06
NTN4	31.1131	-3.2093	0.7282	7.20867e-07	6.48416e-06
MAL2	37.6821	-3.2183	0.469542	6.65659e-13	1.55379e-11
CAV2	653.997	-3.22323	0.210545	5.1969e-54	5.9692e-51
LOC112533457	5.62157	-3.22822	0.931975	7.55502e-05	0.000439722
LOC101751252	24.505	-3.23121	0.719642	3.3551e-07	3.223e-06
LOC107054925	34.2061	-3.234	0.523733	5.83534e-11	1.0519e-09
LOC101747820	213.59	-3.24686	0.418834	6.18986e-16	2.24524e-14
FAM83G	26.6444	-3.26572	0.579888	1.22882e-09	1.78509e-08
COL8A1	10006	-3.26629	0.552539	2.18605e-10	3.55884e-09
CHST1	1648.66	-3.26787	0.286672	3.40233e-31	6.73283e-29
LOC112530352	4435.61	-3.2769	0.382922	8.35594e-19	4.42915e-17
RASD1	707.621	-3.29448	0.303459	1.5066e-28	2.33327e-26
VEGFA	1533.51	-3.29746	0.385284	8.56461e-19	4.52628e-17
LOC101749568	85.4336	-3.29823	0.483254	4.95205e-13	1.17854e-11
ECM1	2877.03	-3.29904	0.182392	5.69778e-74	5.07387e-70
KLF5	190.035	-3.30095	0.37038	4.50614e-20	2.83585e-18
LOC107052992	10.3572	-3.31038	0.902362	2.75336e-05	0.000176789
CORO2B	293.175	-3.31278	0.334128	2.80842e-24	2.67476e-22
FNDC1	11429.7	-3.32071	0.342957	2.63941e-23	2.3387e-21
LRRC73	299.112	-3.32343	0.35016	1.95044e-22	1.62324e-20
SFTPC	44.6878	-3.33455	0.349399	1.83433e-22	1.53377e-20
LOC107052279	3.71994	-3.33594	1.25251	0.000637272	0.00291619
LOC427933	2.70095	-3.3427	1.7243	0.00210672	0.00823001
MFAP5	1287.43	-3.36603	0.386616	2.37033e-19	1.35307e-17
TUBB2A	1279.26	-3.37071	0.277115	4.07141e-35	1.0509e-32
DPYSL4	310.717	-3.384	0.471445	5.65408e-14	1.5421e-12
PSD2	158.846	-3.39004	0.411946	1.36026e-17	6.29253e-16
AVD	521.085	-3.39064	0.413317	1.70245e-17	7.83479e-16
FGF2	48.3158	-3.39223	0.405217	8.30595e-18	3.97659e-16
GRB7	3.40736	-3.40103	2.07261	0.00327121	0.0120622
ANGPTL2	6324.79	-3.40162	0.271325	3.58949e-37	1.2062e-34
TMTC1	279.282	-3.40175	0.379319	1.81894e-20	1.24597e-18
LOC428714	1173.32	-3.40904	0.337504	4.3264e-25	4.47984e-23
LOC107055173	48.9293	-3.40926	0.350351	3.34589e-23	2.95001e-21
HOXA11	122.002	-3.41752	0.43941	4.97788e-16	1.82045e-14
LOC101750475	14.5956	-3.43852	0.790633	1.18595e-06	1.01743e-05
MST1	732.588	-3.44561	0.252732	2.3753e-43	1.322e-40
SMOC1	1723.96	-3.45771	0.252266	5.63182e-44	3.58224e-41
LOC107052301	37.5314	-3.45929	0.581142	2.16143e-10	3.53165e-09
SEMA3BL	2616.19	-3.46931	0.247	6.12578e-46	4.19616e-43
CTNNA2	238.933	-3.47319	0.334733	2.05323e-26	2.48762e-24
LOC107054496	4.02786	-3.47532	1.21062	0.00034315	0.00169059
SPTBN5	494.332	-3.47711	0.38856	2.88914e-20	1.89175e-18
FAM83F	23.5284	-3.47911	0.824563	1.53447e-06	1.28546e-05
EXFABP	19876.5	-3.49328	0.33004	2.96636e-27	4.00234e-25
NWD2	63.2411	-3.51134	0.397249	5.8417e-20	3.60003e-18
PERP2	519.796	-3.53421	0.295668	2.97261e-34	7.15435e-32
ADAMTS19	165.269	-3.55838	0.471383	2.79432e-15	9.26758e-14
NACAD	133.493	-3.56343	0.391312	9.94396e-21	7.14974e-19
C5H14orf79	137.972	-3.56696	0.448632	2.03463e-16	7.82651e-15
LINGO2	41.2581	-3.57742	0.627395	6.26337e-10	9.48559e-09
METTL24	404.57	-3.5832	0.215911	1.15006e-62	2.27583e-59
LRP1B	852.004	-3.58405	0.417235	6.2185e-19	3.33589e-17
LOC101747958	221.624	-3.5889	0.591292	6.81304e-11	1.21219e-09
MET	70.9563	-3.59127	0.353168	5.21566e-25	5.36941e-23
SEMA3E	503.176	-3.59734	0.447027	6.24235e-17	2.61591e-15
CACNA1I	104.491	-3.61961	0.602776	1.08447e-10	1.87884e-09
TNC	18386.2	-3.62565	0.23055	6.9371e-57	1.02958e-53
NCS1	392.696	-3.62812	0.343813	4.77388e-27	6.20604e-25
GPM6B	489.011	-3.64384	0.363489	9.74247e-25	9.58638e-23
HOXC11	119.676	-3.65387	0.285775	4.05027e-38	1.47215e-35
ANK2	586.554	-3.66452	0.298955	1.26781e-35	3.37011e-33
LOC112532143	66.3035	-3.67891	0.539943	8.77872e-13	2.01741e-11
YJEFN3	48.4355	-3.68479	0.534119	5.33679e-13	1.26731e-11
LAMC2	135.659	-3.68903	0.46668	2.29361e-16	8.76591e-15
LOC107053576	181.105	-3.6966	0.521773	8.81121e-14	2.33176e-12
COL6A1	34980.5	-3.71506	0.303421	1.22569e-35	3.30751e-33
MIXL1	15.1878	-3.72213	0.714192	2.14025e-08	2.55139e-07
CERS4	239.476	-3.73571	0.30231	4.42227e-36	1.2117e-33
LUM	18759.1	-3.74836	0.420745	4.08073e-20	2.60494e-18
MXRA5	2099.18	-3.76065	0.450353	4.60801e-18	2.26084e-16
CHRDL2	2233.73	-3.76585	0.543408	2.61799e-13	6.44901e-12
CAV1	464.404	-3.76651	0.252926	3.25279e-51	3.21846e-48
PAK6	22.8234	-3.78054	0.647696	6.98076e-10	1.05006e-08
LOC112530061	4.91045	-3.79366	1.27584	0.000223105	0.00116082
LOC112533184	10.8025	-3.79398	0.722436	2.79864e-08	3.26416e-07
PLA2G3	9.51066	-3.80293	0.966282	1.05925e-05	7.48322e-05
LOC107053598	40.1952	-3.8046	0.773425	6.84491e-08	7.44248e-07
GFRA3	32.0573	-3.80543	0.793517	1.02602e-07	1.08063e-06
VWA1	1774.22	-3.83235	0.309142	2.05994e-36	6.21823e-34
SPON2	1551.31	-3.84016	0.409292	4.3849e-22	3.5178e-20
KIAA1755	906.171	-3.84358	0.273479	5.95369e-46	4.19616e-43
NDRG4	728.182	-3.84801	0.213108	1.87348e-73	1.11222e-69
SULF1	2318.81	-3.85092	0.304396	7.93387e-38	2.77063e-35
LOC107054067	6.72032	-3.85387	1.04341	2.50167e-05	0.000162135
MOXD1	1912.19	-3.87599	0.310718	6.40692e-37	2.03763e-34
LOC107054633	78.3891	-3.89284	0.385639	5.47037e-25	5.59927e-23
RETSATL	72.3135	-3.91116	0.471292	9.31686e-18	4.41312e-16
LRRC26	10.6152	-3.91415	0.931998	2.90464e-06	2.3043e-05
LOC107049416	1.73347	-3.91906	2.92579	0.00442033	0.0156576
LOC112531506	15.7433	-3.92285	0.863954	5.69268e-07	5.23691e-06
RSPO2	22.6846	-3.92749	0.673493	5.17076e-10	7.98502e-09
FSTL3	338.869	-3.93674	0.25069	1.08511e-56	1.4866e-53
NXPH2	65.648	-3.93933	0.46899	7.09274e-18	3.4141e-16
SLC51AL	57.4718	-3.94202	0.806489	5.96638e-08	6.5715e-07
LOC107052218	9.16499	-3.9596	1.08776	2.90718e-05	0.000185913
CYB561	7.14256	-3.99771	1.20779	9.90322e-05	0.000561172
AOC3	2865.55	-4.02568	0.325561	3.31878e-36	9.53348e-34
SLC7A11	65.5737	-4.05307	0.659894	5.70422e-11	1.0293e-09
LOC101748004	12.3598	-4.05636	0.737881	9.24139e-09	1.16647e-07
LOC107053780	369.758	-4.07299	0.501009	2.5708e-17	1.1504e-15
COL6A3	35686.2	-4.07929	0.310978	1.95284e-40	8.69504e-38
LOC112529936	3.62525	-4.07977	1.47285	0.000154969	0.000841206
LOC112531347	427.751	-4.08654	0.416114	8.287e-24	7.5688e-22
CNKSR2	405.413	-4.09435	0.207562	3.87725e-88	6.90538e-84
FOXE1	46.7463	-4.10063	0.522368	3.30609e-16	1.24485e-14
CEP126	116.443	-4.10986	0.378415	1.46359e-28	2.28654e-26
SRPX2	2775.42	-4.11436	0.314506	2.49423e-40	1.08347e-37
TNX	191.188	-4.12228	0.515233	7.67271e-17	3.18534e-15
COL6A2	75071.2	-4.16608	0.307503	5.18702e-43	2.79942e-40
SCX	160.024	-4.1988	0.508722	1.90969e-17	8.74335e-16
VTN	495.851	-4.20655	0.401433	5.03275e-27	6.49517e-25
REC8	168.807	-4.21113	0.256183	1.40125e-61	2.49563e-58
DEGS2	23.2789	-4.25414	0.576238	1.81027e-14	5.35563e-13
CDON	1137.28	-4.26054	0.314637	6.9467e-43	3.53488e-40
OLFML1	1690.43	-4.26375	0.397881	5.23398e-28	7.57864e-26
OSR1	79.7196	-4.27551	0.5584	3.37678e-15	1.10552e-13
HOXD12	150.125	-4.29044	0.396966	2.19091e-28	3.33505e-26
LOC101748834	14.1803	-4.2945	0.907053	1.73976e-07	1.76302e-06
LOC107054026	24.5813	-4.316	0.581054	3.74028e-14	1.05737e-12
CDH17	273.811	-4.31981	0.323738	9.63686e-42	4.51664e-39
TMEM108	577.687	-4.33869	0.398956	1.55446e-28	2.38664e-26
CCDC3	661.989	-4.34549	0.468718	1.30139e-21	1.00336e-19
ES1ML2	3005.72	-4.35327	0.35061	1.40415e-36	4.3117e-34
ZNF385D	360.312	-4.3561	0.349057	1.31236e-36	4.10054e-34
TMOD2	62.2606	-4.36876	0.480704	3.84645e-20	2.47311e-18
LOC107051217	9.33447	-4.37447	1.08448	5.71833e-06	4.25589e-05
LOC112532719	10.1487	-4.38139	1.11225	5.53081e-06	4.13014e-05
PDLIM4	928.367	-4.39104	0.287398	5.36256e-54	5.9692e-51
LOC112532805	2.09182	-4.44551	2.90564	0.00256171	0.00972174
HHIPL1	749.75	-4.52707	0.324236	3.3209e-45	2.19056e-42
MELTF	4243.75	-4.52919	0.398327	3.72809e-31	7.29641e-29
LOC112531285	20.0454	-4.54688	1.21539	8.9469e-06	6.42777e-05
NRN1	355.38	-4.56359	0.502427	9.86188e-21	7.13984e-19
LOC112530358	2.30551	-4.57012	2.91737	0.00216212	0.00841322
FAM180A	2252.12	-4.58949	0.341056	2.11919e-42	1.04841e-39
LOC112531277	11.2011	-4.59455	1.30247	3.48394e-05	0.000219564
COL3A1	192291	-4.60158	0.295392	6.28743e-56	7.99851e-53
CREB5	286.396	-4.65967	0.326289	9.16463e-47	7.77248e-44
CXCL14	1548.78	-4.67636	0.382482	1.35406e-35	3.54644e-33
SLITRK5	8.1233	-4.72669	1.22215	9.19895e-06	6.59289e-05
AQP1	2602.67	-4.77169	0.268579	8.14732e-72	3.62759e-68
IL11	716.761	-4.81602	0.400303	1.58635e-34	3.87025e-32
LOC107054127	32.5971	-4.83514	0.811275	2.23352e-10	3.62616e-09
FAM13C	91.2375	-4.8406	0.606474	1.27225e-16	5.04648e-15
ANGPTL5	5837.48	-4.86361	0.488104	1.24728e-24	1.21388e-22
FBLN5	117.42	-4.87736	0.568955	1.52578e-18	7.87656e-17
LOC771515	88.0195	-4.90986	0.542869	4.64766e-20	2.90438e-18
MFAP3L	130.17	-4.91322	0.437259	5.03821e-30	8.88421e-28
CILP2	28660.2	-4.91467	0.368683	9.10721e-42	4.38377e-39
LOC112531192	35.2044	-4.94856	1.03456	1.34653e-07	1.39185e-06
DSCAM	16.6359	-4.99443	1.07926	5.64981e-07	5.20285e-06
GLIS3	33.5529	-5.02834	0.701961	1.82833e-13	4.61227e-12
SRCIN1	17.6567	-5.05359	0.946795	1.54893e-08	1.8856e-07
LOC112531289	41.691	-5.07407	1.63627	6.06635e-05	0.000360981
CLCF1	150.699	-5.11091	0.449652	7.16138e-31	1.38635e-28
LOC112532104	22.0864	-5.14816	0.777422	7.15326e-12	1.47967e-10
ABI3BP	8748	-5.16367	0.523158	3.12976e-24	2.94926e-22
LOC107054444	14.306	-5.17756	1.09909	3.93882e-07	3.73538e-06
LAMB3	117.889	-5.19953	0.413481	2.51735e-36	7.34983e-34
SERPINB5	67.4449	-5.20166	0.610949	3.80462e-18	1.88223e-16
OGN	4458.78	-5.27293	0.471187	2.74481e-30	4.98828e-28
VEGFD	275.739	-5.29678	0.446615	5.27623e-33	1.16012e-30
CILP	5187.58	-5.31616	0.302225	2.5497e-70	9.08202e-67
GRIK4	110.493	-5.33429	0.449605	8.62593e-33	1.85094e-30
CDH3	380.29	-5.3478	0.312392	4.19468e-66	1.24512e-62
ELN	5919.92	-5.46288	0.485956	1.42111e-30	2.6642e-28
INHBA	2793.54	-5.58182	0.371764	4.64732e-52	4.86875e-49
LOC112530441	3.30408	-5.6527	2.73494	0.00017173	0.000922627
IRG1L	29.9997	-5.65336	0.718823	1.82667e-15	6.25636e-14
LOC101749453	37.3563	-5.67225	0.801499	2.30833e-13	5.70992e-12
LOC107051202	76.8303	-5.67633	0.881559	7.14992e-12	1.47967e-10
CASP14	8.55128	-5.72278	1.38341	2.68743e-07	2.63709e-06
LOC416263	143.845	-5.73371	0.649122	1.87036e-20	1.27628e-18
CLEC19A	203.593	-5.74253	0.6764	5.64133e-19	3.05386e-17
LOC112530439	106.482	-5.745	0.773067	5.13226e-15	1.63809e-13
LOC112532301	147.139	-5.7671	0.52102	3.97907e-29	6.62311e-27
TPPP3	979.743	-5.78635	0.564024	8.8754e-26	9.94157e-24
LOC101750125	191.096	-5.8685	0.467583	5.02803e-37	1.65832e-34
LOC107051926	10.9716	-5.88209	1.61881	3.91899e-06	3.02415e-05
LOC112530063	84.0302	-5.98707	0.615092	5.86689e-24	5.41396e-22
ADGRG2	1439.3	-6.03106	0.444045	5.74255e-43	3.00808e-40
LOC112530446	37.4758	-6.08388	1.05521	7.13786e-10	1.07008e-08
LOC107049178	27.8497	-6.11267	1.17545	2.24681e-08	2.66949e-07
C2H8ORF46	34.7864	-6.20784	0.845872	1.50334e-13	3.84691e-12
LOC107050786	4.73182	-6.43453	2.75685	2.08569e-05	0.000137612
LOC112533365	13.8898	-6.44511	1.38781	8.95754e-09	1.13225e-07
PRG4	745.366	-6.49033	0.8387	6.06184e-16	2.2078e-14
LOC417142	1462.65	-6.68168	0.391829	4.93966e-66	1.25679e-62
LOC112532351	114.03	-7.00143	0.620521	7.57927e-30	1.3234e-27
LOC112532105	460.261	-7.02764	0.587622	1.51984e-33	3.42638e-31
LOC107053421	48.8587	-7.07217	0.904499	1.94341e-15	6.58024e-14
LOC107052904	39.6508	-7.28752	1.02627	6.59202e-14	1.77885e-12
DPT	1349.87	-7.30546	0.988105	5.19229e-15	1.64839e-13
LOC107052078	40.5685	-7.32898	1.01578	3.22737e-14	9.18202e-13
PROK2	5619.87	-7.87355	0.473194	1.7653e-63	3.93001e-60
CA9	805.006	-8.20444	0.603287	1.50334e-43	9.23256e-41

## Sheet: GO enrichment Pygostyle
Analysis Type:	PANTHER Overrepresentation Test (Released 20190711)
Annotation Version and Release Date:	GO Ontology database Released 2019-12-09							scroll down for molecular function and cellular component enrichment
Analyzed List:	upload_1 (Gallus gallus)							Green terms have greater than 2 fold change enrichment
Reference List:	Gallus gallus (all genes in database)							all terms in this list are enriched with p-value < 0.05
Test Type:	FISHER
Correction:	FDR
GO biological process complete	Gallus gallus - REFLIST (17770)	-605	(expected)	(over/under)	(fold Enrichment)	(raw P-value)	(FDR)
regulation of humoral immune response mediated by circulating immunoglobulin (GO:0002923)	3	3	0.1	+	29.37	0.000659	0.0359
interleukin-1 beta production (GO:0032611)	5	4	0.17	+	23.5	0.000128	0.0102
interleukin-1 production (GO:0032612)	6	4	0.2	+	19.58	0.000209	0.0147
leukotriene biosynthetic process (GO:0019370)	9	5	0.31	+	16.32	5.95e-05	0.00603
leukotriene metabolic process (GO:0006691)	9	5	0.31	+	16.32	5.95e-05	0.00599
respiratory burst (GO:0045730)	9	4	0.31	+	13.05	0.000656	0.0359
G protein-coupled purinergic receptor signaling pathway (GO:0035588)	16	7	0.54	+	12.85	6.27e-06	0.0011
G protein-coupled purinergic nucleotide receptor signaling pathway (GO:0035589)	10	4	0.34	+	11.75	0.000895	0.045
B cell receptor signaling pathway (GO:0050853)	33	13	1.12	+	11.57	1.76e-09	1.02e-06
regulation of mast cell activation (GO:0033003)	18	7	0.61	+	11.42	1.16e-05	0.00183
dendritic cell differentiation (GO:0097028)	16	6	0.54	+	11.01	5.91e-05	0.00607
regulation of mast cell degranulation (GO:0043304)	14	5	0.48	+	10.49	0.000301	0.0192
regulation of mast cell activation involved in immune response (GO:0033006)	15	5	0.51	+	9.79	0.000391	0.0236
regulation of platelet activation (GO:0010543)	15	5	0.51	+	9.79	0.000391	0.0235
purinergic receptor signaling pathway (GO:0035587)	23	7	0.78	+	8.94	4.26e-05	0.00466
negative regulation of interleukin-6 production (GO:0032715)	20	6	0.68	+	8.81	0.000163	0.012
regulation of leukocyte degranulation (GO:0043300)	20	6	0.68	+	8.81	0.000163	0.012
lipopolysaccharide-mediated signaling pathway (GO:0031663)	18	5	0.61	+	8.16	0.000782	0.041
macrophage activation (GO:0042116)	18	5	0.61	+	8.16	0.000782	0.0408
response to vitamin (GO:0033273)	19	5	0.65	+	7.73	0.000962	0.0473
regulation of interleukin-1 secretion (GO:0050704)	19	5	0.65	+	7.73	0.000962	0.0472
regulation of myeloid leukocyte mediated immunity (GO:0002886)	23	6	0.78	+	7.66	0.000309	0.0196
negative regulation of tumor necrosis factor production (GO:0032720)	27	7	0.92	+	7.61	0.0001	0.00877
negative regulation of tumor necrosis factor superfamily cytokine production (GO:1903556)	27	7	0.92	+	7.61	0.0001	0.00871
leukocyte cell-cell adhesion (GO:0007159)	24	6	0.82	+	7.34	0.000376	0.0229
neutrophil chemotaxis (GO:0030593)	37	9	1.26	+	7.14	1.59e-05	0.0022
positive regulation of Rho protein signal transduction (GO:0035025)	29	7	0.99	+	7.09	0.000147	0.011
positive regulation of cytosolic calcium ion concentration involved in phospholipase C-activating G protein-coupled signaling pathway (GO:0051482)	30	7	1.02	+	6.85	0.000176	0.0128
positive regulation of chemokine production (GO:0032722)	26	6	0.89	+	6.78	0.000542	0.0307
granulocyte chemotaxis (GO:0071621)	42	9	1.43	+	6.29	3.79e-05	0.00427
neutrophil migration (GO:1990266)	42	9	1.43	+	6.29	3.79e-05	0.00424
toll-like receptor signaling pathway (GO:0002224)	38	8	1.29	+	6.18	0.000114	0.00941
cellular response to chemokine (GO:1990869)	55	11	1.87	+	5.87	9.33e-06	0.00158
response to chemokine (GO:1990868)	55	11	1.87	+	5.87	9.33e-06	0.00156
immune response-activating cell surface receptor signaling pathway (GO:0002429)	91	18	3.1	+	5.81	1.65e-08	6.73e-06
antigen receptor-mediated signaling pathway (GO:0050851)	83	16	2.83	+	5.66	1.4e-07	4.33e-05
chemokine-mediated signaling pathway (GO:0070098)	47	9	1.6	+	5.62	8.15e-05	0.00739
immune response-regulating cell surface receptor signaling pathway (GO:0002768)	95	18	3.23	+	5.57	2.95e-08	1.08e-05
granulocyte migration (GO:0097530)	48	9	1.63	+	5.51	9.4e-05	0.00836
myeloid leukocyte activation (GO:0002274)	60	11	2.04	+	5.38	1.92e-05	0.00256
immune response-activating signal transduction (GO:0002757)	131	24	4.46	+	5.38	2.69e-10	1.87e-07
negative regulation of mononuclear cell proliferation (GO:0032945)	44	8	1.5	+	5.34	0.000276	0.0187
pattern recognition receptor signaling pathway (GO:0002221)	44	8	1.5	+	5.34	0.000276	0.0186
leukocyte proliferation (GO:0070661)	55	10	1.87	+	5.34	4.86e-05	0.00515
negative regulation of lymphocyte proliferation (GO:0050672)	44	8	1.5	+	5.34	0.000276	0.0185
positive regulation of receptor signaling pathway via STAT (GO:1904894)	44	8	1.5	+	5.34	0.000276	0.0184
regulation of B cell proliferation (GO:0030888)	44	8	1.5	+	5.34	0.000276	0.0183
innate immune response-activating signal transduction (GO:0002758)	44	8	1.5	+	5.34	0.000276	0.0183
immune response-regulating signaling pathway (GO:0002764)	138	25	4.7	+	5.32	1.41e-10	1.09e-07
mononuclear cell proliferation (GO:0032943)	50	9	1.7	+	5.29	0.000124	0.0101
lymphocyte proliferation (GO:0046651)	50	9	1.7	+	5.29	0.000124	0.01
retinoid metabolic process (GO:0001523)	39	7	1.33	+	5.27	0.00071	0.0378
regulation of Rho protein signal transduction (GO:0035023)	68	12	2.32	+	5.18	1.13e-05	0.00181
negative regulation of leukocyte proliferation (GO:0070664)	46	8	1.57	+	5.11	0.000361	0.0221
regulation of coagulation (GO:0050818)	46	8	1.57	+	5.11	0.000361	0.022
leukocyte chemotaxis (GO:0030595)	69	12	2.35	+	5.11	1.29e-05	0.00187
regulation of interleukin-6 production (GO:0032675)	64	11	2.18	+	5.05	3.26e-05	0.0038
diterpenoid metabolic process (GO:0016101)	41	7	1.4	+	5.01	0.000923	0.0461
positive regulation of receptor signaling pathway via JAK-STAT (GO:0046427)	41	7	1.4	+	5.01	0.000923	0.0459
myeloid leukocyte migration (GO:0097529)	60	10	2.04	+	4.9	9.3e-05	0.00833
regulation of leukocyte chemotaxis (GO:0002688)	63	10	2.14	+	4.66	0.000133	0.0103
regulation of tumor necrosis factor production (GO:0032680)	70	11	2.38	+	4.62	6.74e-05	0.00655
phagocytosis (GO:0006909)	83	13	2.83	+	4.6	1.55e-05	0.00217
activation of immune response (GO:0002253)	168	26	5.72	+	4.55	1.23e-09	7.77e-07
regulation of tumor necrosis factor superfamily cytokine production (GO:1903555)	72	11	2.45	+	4.49	8.46e-05	0.00763
regulation of mononuclear cell proliferation (GO:0032944)	118	18	4.02	+	4.48	5.28e-07	0.000124
regulation of lymphocyte proliferation (GO:0050670)	118	18	4.02	+	4.48	5.28e-07	0.000122
cell chemotaxis (GO:0060326)	125	19	4.26	+	4.46	2.69e-07	7.46e-05
regulation of cytokine secretion (GO:0050707)	86	13	2.93	+	4.44	2.17e-05	0.00284
negative regulation of T cell activation (GO:0050868)	60	9	2.04	+	4.41	0.000417	0.0246
negative regulation of lymphocyte activation (GO:0051250)	81	12	2.76	+	4.35	5.32e-05	0.00551
positive regulation of cytokine secretion (GO:0050715)	54	8	1.84	+	4.35	0.000931	0.0461
regulation of leukocyte proliferation (GO:0070663)	122	18	4.15	+	4.33	8.15e-07	0.000182
leukocyte activation involved in immune response (GO:0002366)	82	12	2.79	+	4.3	5.92e-05	0.00604
positive regulation of chemotaxis (GO:0050921)	69	10	2.35	+	4.26	0.000259	0.0177
cellular response to lipopolysaccharide (GO:0071222)	83	12	2.83	+	4.25	6.58e-05	0.00643
regulation of leukocyte mediated immunity (GO:0002703)	90	13	3.06	+	4.24	3.32e-05	0.00381
cytokine-mediated signaling pathway (GO:0019221)	188	27	6.4	+	4.22	2.54e-09	1.41e-06
adenylate cyclase-activating G protein-coupled receptor signaling pathway (GO:0007189)	84	12	2.86	+	4.2	7.3e-05	0.00694
cellular response to molecule of bacterial origin (GO:0071219)	84	12	2.86	+	4.2	7.3e-05	0.00689
positive regulation of leukocyte proliferation (GO:0070665)	77	11	2.62	+	4.2	0.000145	0.0109
regulation of response to cytokine stimulus (GO:0060759)	70	10	2.38	+	4.2	0.000288	0.0187
negative regulation of leukocyte activation (GO:0002695)	98	14	3.34	+	4.2	1.87e-05	0.00251
negative regulation of cell activation (GO:0050866)	106	15	3.61	+	4.16	1.05e-05	0.00171
cell activation involved in immune response (GO:0002263)	85	12	2.89	+	4.15	8.08e-05	0.00748
regulation of T cell proliferation (GO:0042129)	85	12	2.89	+	4.15	8.08e-05	0.00743
leukocyte migration (GO:0050900)	108	15	3.68	+	4.08	1.28e-05	0.00187
negative regulation of leukocyte cell-cell adhesion (GO:1903038)	65	9	2.21	+	4.07	0.000703	0.0375
regulation of B cell activation (GO:0050864)	87	12	2.96	+	4.05	9.87e-05	0.00873
cellular response to biotic stimulus (GO:0071216)	96	13	3.27	+	3.98	6.07e-05	0.00606
positive regulation of mononuclear cell proliferation (GO:0032946)	74	10	2.52	+	3.97	0.000429	0.0252
hematopoietic progenitor cell differentiation (GO:0002244)	74	10	2.52	+	3.97	0.000429	0.0251
positive regulation of lymphocyte proliferation (GO:0050671)	74	10	2.52	+	3.97	0.000429	0.025
cAMP-mediated signaling (GO:0019933)	90	12	3.06	+	3.92	0.000132	0.0103
regulation of cytokine-mediated signaling pathway (GO:0001959)	68	9	2.32	+	3.89	0.000941	0.0465
cyclic-nucleotide-mediated signaling (GO:0019935)	102	13	3.47	+	3.74	0.000106	0.00891
B cell activation (GO:0042113)	95	12	3.23	+	3.71	0.000209	0.0146
cytokine production (GO:0001816)	88	11	3	+	3.67	0.000412	0.0244
positive regulation of immune effector process (GO:0002699)	104	13	3.54	+	3.67	0.000126	0.0101
negative regulation of cytokine production (GO:0001818)	123	15	4.19	+	3.58	5.05e-05	0.00527
positive regulation of innate immune response (GO:0045089)	108	13	3.68	+	3.54	0.000178	0.0128
positive regulation of cytosolic calcium ion concentration (GO:0007204)	162	19	5.52	+	3.44	8.7e-06	0.00151
positive regulation of immune response (GO:0050778)	291	34	9.91	+	3.43	2.9e-09	1.55e-06
adenylate cyclase-modulating G protein-coupled receptor signaling pathway (GO:0007188)	137	16	4.66	+	3.43	4.61e-05	0.00492
positive regulation of response to biotic stimulus (GO:0002833)	120	14	4.09	+	3.43	0.000137	0.0105
leukocyte activation (GO:0045321)	278	32	9.46	+	3.38	1.18e-08	5.45e-06
immune response (GO:0006955)	453	52	15.42	+	3.37	3e-13	5.21e-10
positive regulation of peptidyl-tyrosine phosphorylation (GO:0050731)	114	13	3.88	+	3.35	0.000288	0.0187
regulation of cytosolic calcium ion concentration (GO:0051480)	185	21	6.3	+	3.33	4.71e-06	0.000838
peptidyl-tyrosine dephosphorylation (GO:0035335)	97	11	3.3	+	3.33	0.000864	0.0439
response to molecule of bacterial origin (GO:0002237)	142	16	4.83	+	3.31	6.8e-05	0.00656
leukocyte differentiation (GO:0002521)	231	26	7.86	+	3.31	4.12e-07	0.0001
regulation of immune response (GO:0050776)	418	47	14.23	+	3.3	8.47e-12	8.4e-09
second-messenger-mediated signaling (GO:0019932)	196	22	6.67	+	3.3	3.32e-06	0.000631
regulation of leukocyte migration (GO:0002685)	107	12	3.64	+	3.29	0.000559	0.031
positive regulation of immune system process (GO:0002684)	473	53	16.1	+	3.29	4.16e-13	5.78e-10
response to lipopolysaccharide (GO:0032496)	134	15	4.56	+	3.29	0.000122	0.00999
lymphocyte activation (GO:0046649)	234	26	7.97	+	3.26	5.16e-07	0.000124
regulation of innate immune response (GO:0045088)	163	18	5.55	+	3.24	3.11e-05	0.00368
peptidyl-tyrosine phosphorylation (GO:0018108)	127	14	4.32	+	3.24	0.000235	0.0163
regulation of chemotaxis (GO:0050920)	127	14	4.32	+	3.24	0.000235	0.0162
regulation of cell activation (GO:0050865)	291	32	9.91	+	3.23	3.14e-08	1.12e-05
positive regulation of response to external stimulus (GO:0032103)	231	25	7.86	+	3.18	1.32e-06	0.000283
inflammatory response (GO:0006954)	177	19	6.03	+	3.15	2.7e-05	0.00331
adaptive immune response (GO:0002250)	112	12	3.81	+	3.15	0.000809	0.0419
chemotaxis (GO:0006935)	327	35	11.13	+	3.14	1.32e-08	5.91e-06
regulation of peptidyl-tyrosine phosphorylation (GO:0050730)	159	17	5.41	+	3.14	7.39e-05	0.00688
peptidyl-tyrosine modification (GO:0018212)	131	14	4.46	+	3.14	0.000314	0.0197
cell activation (GO:0001775)	328	35	11.17	+	3.13	1.42e-08	6.15e-06
taxis (GO:0042330)	329	35	11.2	+	3.12	1.52e-08	6.39e-06
G protein-coupled receptor signaling pathway, coupled to cyclic nucleotide second messenger (GO:0007187)	151	16	5.14	+	3.11	0.000131	0.0103
regulation of leukocyte activation (GO:0002694)	276	29	9.4	+	3.09	3.34e-07	8.91e-05
positive regulation of defense response (GO:0031349)	153	16	5.21	+	3.07	0.000151	0.0112
negative regulation of cell adhesion (GO:0007162)	164	17	5.58	+	3.04	0.000105	0.0089
regulation of body fluid levels (GO:0050878)	164	17	5.58	+	3.04	0.000105	0.00885
regulation of immune system process (GO:0002682)	746	75	25.4	+	2.95	7.96e-16	1.58e-12
regulation of ERK1 and ERK2 cascade (GO:0070372)	171	17	5.82	+	2.92	0.000166	0.0121
lymphocyte differentiation (GO:0030098)	163	16	5.55	+	2.88	0.000292	0.0188
regulation of small GTPase mediated signal transduction (GO:0051056)	164	16	5.58	+	2.87	0.000311	0.0196
regulation of lymphocyte activation (GO:0051249)	237	23	8.07	+	2.85	1.78e-05	0.00243
regulation of cytokine production (GO:0001817)	351	34	11.95	+	2.85	1.92e-07	5.68e-05
ossification (GO:0001503)	156	15	5.31	+	2.82	0.000545	0.0308
regulation of leukocyte differentiation (GO:1902105)	156	15	5.31	+	2.82	0.000545	0.0306
regulation of response to biotic stimulus (GO:0002831)	198	19	6.74	+	2.82	0.000108	0.00895
regulation of immune effector process (GO:0002697)	178	17	6.06	+	2.81	0.000257	0.0177
positive regulation of cell activation (GO:0050867)	168	16	5.72	+	2.8	0.000398	0.0238
immune system process (GO:0002376)	1004	95	34.18	+	2.78	2.62e-18	1.21e-14
cellular response to lipid (GO:0071396)	256	24	8.72	+	2.75	1.99e-05	0.00263
hemopoiesis (GO:0030097)	386	36	13.14	+	2.74	1.97e-07	5.71e-05
innate immune response (GO:0045087)	172	16	5.86	+	2.73	0.000505	0.0288
calcium ion homeostasis (GO:0055074)	282	26	9.6	+	2.71	1.19e-05	0.00183
regulation of T cell activation (GO:0050863)	163	15	5.55	+	2.7	0.000828	0.0425
immune effector process (GO:0002252)	218	20	7.42	+	2.69	0.000126	0.0102
regulation of cell-cell adhesion (GO:0022407)	218	20	7.42	+	2.69	0.000126	0.0101
cellular response to cytokine stimulus (GO:0071345)	420	38	14.3	+	2.66	1.84e-07	5.54e-05
positive regulation of leukocyte activation (GO:0002696)	166	15	5.65	+	2.65	0.000982	0.048
regulation of neurotransmitter levels (GO:0001505)	211	19	7.18	+	2.64	0.000229	0.016
response to cytokine (GO:0034097)	468	42	15.93	+	2.64	8.06e-08	2.54e-05
divalent inorganic cation homeostasis (GO:0072507)	301	27	10.25	+	2.63	1.28e-05	0.00189
response to lipid (GO:0033993)	368	33	12.53	+	2.63	1.42e-06	0.000295
response to bacterium (GO:0009617)	293	26	9.98	+	2.61	2.19e-05	0.00284
cellular calcium ion homeostasis (GO:0006874)	272	24	9.26	+	2.59	4.88e-05	0.00513
regulation of defense response (GO:0031347)	330	29	11.24	+	2.58	1.42e-05	0.00201
positive regulation of cytokine production (GO:0001819)	207	18	7.05	+	2.55	0.000489	0.0281
cellular divalent inorganic cation homeostasis (GO:0072503)	288	25	9.81	+	2.55	6.94e-05	0.00665
regulation of response to external stimulus (GO:0032101)	542	47	18.45	+	2.55	2.3e-08	8.61e-06
cell surface receptor signaling pathway (GO:0007166)	1201	104	40.89	+	2.54	1.76e-17	6.09e-14
hematopoietic or lymphoid organ development (GO:0048534)	423	36	14.4	+	2.5	1.65e-06	0.000331
immune system development (GO:0002520)	450	37	15.32	+	2.42	3.43e-06	0.000643
cellular ion homeostasis (GO:0006873)	394	32	13.41	+	2.39	2.22e-05	0.00285
defense response to other organism (GO:0098542)	299	24	10.18	+	2.36	0.000206	0.0147
positive regulation of MAPK cascade (GO:0043410)	328	26	11.17	+	2.33	0.000131	0.0103
regulation of actin cytoskeleton organization (GO:0032956)	253	20	8.61	+	2.32	0.000851	0.0434
inorganic ion homeostasis (GO:0098771)	447	35	15.22	+	2.3	1.27e-05	0.00189
response to other organism (GO:0051707)	511	40	17.4	+	2.3	4.19e-06	0.000776
regulation of cell adhesion (GO:0030155)	409	32	13.92	+	2.3	3.23e-05	0.0038
G protein-coupled receptor signaling pathway (GO:0007186)	692	54	23.56	+	2.29	7.87e-08	2.54e-05
response to external biotic stimulus (GO:0043207)	513	40	17.47	+	2.29	4.35e-06	0.000794
response to biotic stimulus (GO:0009607)	526	41	17.91	+	2.29	3.13e-06	0.000604
cellular cation homeostasis (GO:0030003)	386	30	13.14	+	2.28	6.55e-05	0.00645
ion homeostasis (GO:0050801)	492	38	16.75	+	2.27	9.25e-06	0.00159
cellular chemical homeostasis (GO:0055082)	442	34	15.05	+	2.26	2.28e-05	0.0029
cellular metal ion homeostasis (GO:0006875)	340	26	11.58	+	2.25	0.000269	0.0183
defense response (GO:0006952)	462	35	15.73	+	2.23	2.95e-05	0.00359
positive regulation of response to stimulus (GO:0048584)	1317	99	44.84	+	2.21	5.54e-13	6.99e-10
cation homeostasis (GO:0055080)	440	33	14.98	+	2.2	6.08e-05	0.00603
response to external stimulus (GO:0009605)	1123	84	38.23	+	2.2	5.4e-11	4.69e-08
positive regulation of intracellular signal transduction (GO:1902533)	597	44	20.33	+	2.16	4.38e-06	0.00079
regulation of ion transport (GO:0043269)	384	28	13.07	+	2.14	0.000357	0.0221
metal ion homeostasis (GO:0055065)	388	28	13.21	+	2.12	0.000389	0.0236
import into cell (GO:0098657)	377	27	12.84	+	2.1	0.000554	0.0309
cellular response to organic substance (GO:0071310)	1259	88	42.86	+	2.05	5.15e-10	3.4e-07
regulation of secretion (GO:0051046)	435	30	14.81	+	2.03	0.000498	0.0285
regulation of secretion by cell (GO:1903530)	408	28	13.89	+	2.02	0.000899	0.0451
cell migration (GO:0016477)	559	38	19.03	+	2	0.000101	0.0087
regulation of MAPK cascade (GO:0043408)	459	31	15.63	+	1.98	0.000693	0.0372
cellular response to chemical stimulus (GO:0070887)	1606	108	54.68	+	1.98	3.1e-11	2.87e-08
response to organic substance (GO:0010033)	1534	103	52.23	+	1.97	1.42e-10	1.04e-07
locomotion (GO:0040011)	773	51	26.32	+	1.94	1.41e-05	0.00202
positive regulation of signal transduction (GO:0009967)	987	65	33.6	+	1.93	1.09e-06	0.000237
positive regulation of cell communication (GO:0010647)	1081	71	36.8	+	1.93	3.35e-07	8.78e-05
regulation of cell migration (GO:0030334)	551	36	18.76	+	1.92	0.000354	0.022
regulation of cell motility (GO:2000145)	582	38	19.81	+	1.92	0.000319	0.0199
positive regulation of signaling (GO:0023056)	1088	71	37.04	+	1.92	3.79e-07	9.55e-05
regulation of locomotion (GO:0040012)	630	41	21.45	+	1.91	0.000148	0.011
cellular homeostasis (GO:0019725)	534	34	18.18	+	1.87	0.000749	0.0396
signaling (GO:0023052)	3120	197	106.22	+	1.85	2.37e-18	1.65e-14
signal transduction (GO:0007165)	2924	184	99.55	+	1.85	7.58e-17	1.75e-13
regulation of hydrolase activity (GO:0051336)	818	51	27.85	+	1.83	8.1e-05	0.0074
regulation of response to stimulus (GO:0048583)	2483	154	84.54	+	1.82	3.08e-13	4.76e-10
regulation of cellular component movement (GO:0051270)	630	39	21.45	+	1.82	0.000553	0.0309
cell communication (GO:0007154)	3207	198	109.19	+	1.81	2.28e-17	6.33e-14
positive regulation of protein phosphorylation (GO:0001934)	639	39	21.76	+	1.79	0.000874	0.0443
positive regulation of phosphorus metabolic process (GO:0010562)	739	45	25.16	+	1.79	0.0003	0.0193
positive regulation of phosphate metabolic process (GO:0045937)	739	45	25.16	+	1.79	0.0003	0.0192
positive regulation of phosphorylation (GO:0042327)	698	42	23.76	+	1.77	0.000672	0.0363
response to chemical (GO:0042221)	2329	139	79.29	+	1.75	8.36e-11	6.82e-08
intracellular signal transduction (GO:0035556)	1026	60	34.93	+	1.72	9.91e-05	0.00871
response to oxygen-containing compound (GO:1901700)	754	44	25.67	+	1.71	0.000769	0.0404
positive regulation of catalytic activity (GO:0043085)	926	54	31.53	+	1.71	0.000208	0.0147
regulation of intracellular signal transduction (GO:1902531)	1035	60	35.24	+	1.7	0.000107	0.00895
regulation of catalytic activity (GO:0050790)	1554	90	52.91	+	1.7	1.43e-06	0.000293
regulation of transport (GO:0051049)	1081	62	36.8	+	1.68	0.000105	0.00896
positive regulation of molecular function (GO:0044093)	1134	65	38.61	+	1.68	7.33e-05	0.00688
regulation of cell population proliferation (GO:0042127)	948	54	32.28	+	1.67	0.000353	0.022
regulation of localization (GO:0032879)	1734	97	59.04	+	1.64	2.27e-06	0.00045
response to stimulus (GO:0050896)	4958	276	168.8	+	1.64	9.84e-20	1.37e-15
transmembrane transport (GO:0055085)	976	54	33.23	+	1.63	0.000808	0.042
regulation of molecular function (GO:0065009)	1954	108	66.53	+	1.62	1.05e-06	0.00023
regulation of cell communication (GO:0010646)	2154	119	73.34	+	1.62	2.14e-07	6.05e-05
regulation of signal transduction (GO:0009966)	1879	103	63.97	+	1.61	2.63e-06	0.000514
regulation of phosphate metabolic process (GO:0019220)	1187	65	40.41	+	1.61	0.000278	0.0183
regulation of signaling (GO:0023051)	2174	119	74.02	+	1.61	3.35e-07	8.62e-05
regulation of phosphorus metabolic process (GO:0051174)	1188	65	40.45	+	1.61	0.00028	0.0183
regulation of phosphorylation (GO:0042325)	1063	57	36.19	+	1.57	0.000985	0.048
cellular response to stimulus (GO:0051716)	4129	219	140.58	+	1.56	2.31e-12	2.46e-09
cell differentiation (GO:0030154)	2257	116	76.84	+	1.51	1.08e-05	0.00174
cellular developmental process (GO:0048869)	2333	117	79.43	+	1.47	2.53e-05	0.00313
animal organ development (GO:0048513)	1895	95	64.52	+	1.47	0.000185	0.0133
multicellular organism development (GO:0007275)	2955	148	100.61	+	1.47	1.41e-06	0.000297
regulation of biological quality (GO:0065008)	2610	130	88.86	+	1.46	1.22e-05	0.00187
system development (GO:0048731)	2705	133	92.09	+	1.44	1.64e-05	0.00225
regulation of multicellular organismal process (GO:0051239)	1946	95	66.25	+	1.43	0.000469	0.0272
multicellular organismal process (GO:0032501)	3962	190	134.89	+	1.41	4.1e-07	0.000102
anatomical structure development (GO:0048856)	3243	155	110.41	+	1.4	1.17e-05	0.00182
developmental process (GO:0032502)	3485	164	118.65	+	1.38	1.25e-05	0.00189
positive regulation of biological process (GO:0048518)	4044	182	137.68	+	1.32	4.37e-05	0.00473
biological regulation (GO:0065007)	8491	377	289.09	+	1.3	2.01e-12	2.32e-09
positive regulation of cellular process (GO:0048522)	3593	157	122.33	+	1.28	0.000837	0.0429
regulation of biological process (GO:0050789)	7917	343	269.54	+	1.27	4.09e-09	2.1e-06
regulation of cellular process (GO:0050794)	7428	317	252.89	+	1.25	2.99e-07	8.13e-05
biological_process (GO:0008150)	13596	506	462.89	+	1.09	3.03e-05	0.00365
metabolic process (GO:0008152)	6213	172	211.53	-	0.81	0.000821	0.0423
organic substance metabolic process (GO:0071704)	5739	156	195.39	-	0.8	0.000643	0.0353
primary metabolic process (GO:0044238)	5425	145	184.7	-	0.79	0.000522	0.0297
cellular metabolic process (GO:0044237)	5495	140	187.08	-	0.75	3.56e-05	0.00405
nitrogen compound metabolic process (GO:0006807)	5017	125	170.81	-	0.73	3.26e-05	0.00377
macromolecule metabolic process (GO:0043170)	4477	109	152.42	-	0.72	3.85e-05	0.00428
cellular macromolecule metabolic process (GO:0044260)	3565	85	121.37	-	0.7	0.000185	0.0133
Unclassified (UNCLASSIFIED)	4174	99	142.11	-	0.7	3.03e-05	0.00362
cellular biosynthetic process (GO:0044249)	1685	33	57.37	-	0.58	0.000476	0.0275
organic cyclic compound metabolic process (GO:1901360)	2121	35	72.21	-	0.48	6.47e-07	0.000147
organelle organization (GO:0006996)	2448	39	83.34	-	0.47	2.14e-08	8.48e-06
cellular nitrogen compound metabolic process (GO:0034641)	2351	35	80.04	-	0.44	5.54e-09	2.74e-06
heterocycle metabolic process (GO:0046483)	1963	28	66.83	-	0.42	5.41e-08	1.88e-05
cellular aromatic compound metabolic process (GO:0006725)	2004	28	68.23	-	0.41	2.26e-08	8.7e-06
nucleobase-containing compound metabolic process (GO:0006139)	1871	26	63.7	-	0.41	6.04e-08	2.04e-05
macromolecule biosynthetic process (GO:0009059)	1055	14	35.92	-	0.39	4.23e-05	0.00466
cellular macromolecule biosynthetic process (GO:0034645)	1036	12	35.27	-	0.34	9.95e-06	0.00164
cellular nitrogen compound biosynthetic process (GO:0044271)	951	11	32.38	-	0.34	2.41e-05	0.00301
DNA metabolic process (GO:0006259)	582	6	19.81	-	0.3	0.000573	0.0317
nucleic acid metabolic process (GO:0090304)	1529	15	52.06	-	0.29	1.47e-09	8.88e-07
cellular protein-containing complex assembly (GO:0034622)	525	5	17.87	-	0.28	0.000733	0.0388
gene expression (GO:0010467)	1259	11	42.86	-	0.26	7.48e-09	3.58e-06
protein modification by small protein conjugation or removal (GO:0070647)	584	5	19.88	-	0.25	0.000144	0.0109
chromosome organization (GO:0051276)	710	6	24.17	-	0.25	2.34e-05	0.00296
protein modification by small protein conjugation (GO:0032446)	480	4	16.34	-	0.24	0.00066	0.0358
RNA metabolic process (GO:0016070)	1080	9	36.77	-	0.24	6.13e-08	2.02e-05
RNA processing (GO:0006396)	578	4	19.68	-	0.2	4.48e-05	0.00483
mRNA metabolic process (GO:0016071)	364	2	12.39	-	0.16	0.000894	0.0451
amide biosynthetic process (GO:0043604)	378	2	12.87	-	0.16	0.000641	0.0353
ribonucleoprotein complex biogenesis (GO:0022613)	319	1	10.86	-	0.09	0.000408	0.0243
ncRNA metabolic process (GO:0034660)	356	1	12.12	-	0.08	0.000133	0.0103
organelle fission (GO:0048285)	239	0	8.14	-	< 0.01	0.00069	0.0371
ribosome biogenesis (GO:0042254)	223	0	7.59	-	< 0.01	0.000986	0.0478
ncRNA processing (GO:0034470)	285	0	9.7	-	< 0.01	0.000141	0.0108
Analysis Type:	PANTHER Overrepresentation Test (Released 20190711)
Annotation Version and Release Date:	GO Ontology database Released 2019-12-09
Analyzed List:	upload_1 (Gallus gallus)
Reference List:	Gallus gallus (all genes in database)
Test Type:	FISHER
Correction:	FDR
GO molecular function complete	Gallus gallus - REFLIST (17770)	-605	(expected)	(over/under)	(fold Enrichment)	(raw P-value)	(FDR)
signaling pattern recognition receptor activity (GO:0008329)	6	4	0.2	+	19.58	0.000209	0.0393
pattern recognition receptor activity (GO:0038187)	9	5	0.31	+	16.32	5.95e-05	0.0147
purinergic receptor activity (GO:0035586)	20	7	0.68	+	10.28	2.03e-05	0.00617
cytokine receptor activity (GO:0004896)	79	17	2.69	+	6.32	1.4e-08	1.11e-05
non-membrane spanning protein tyrosine kinase activity (GO:0004715)	39	8	1.33	+	6.03	0.000133	0.0278
cytokine binding (GO:0019955)	90	15	3.06	+	4.9	1.75e-06	0.000992
active ion transmembrane transporter activity (GO:0022853)	178	20	6.06	+	3.3	9.07e-06	0.00359
secondary active transmembrane transporter activity (GO:0015291)	163	17	5.55	+	3.06	9.77e-05	0.0215
active transmembrane transporter activity (GO:0022804)	254	26	8.65	+	3.01	2.11e-06	0.00104
signaling receptor activity (GO:0038023)	911	84	31.02	+	2.71	1.26e-15	5e-12
molecular transducer activity (GO:0060089)	913	84	31.08	+	2.7	1.42e-15	2.81e-12
transmembrane signaling receptor activity (GO:0004888)	780	69	26.56	+	2.6	3.67e-12	4.84e-09
G protein-coupled receptor activity (GO:0004930)	490	41	16.68	+	2.46	4.27e-07	0.000282
monovalent inorganic cation transmembrane transporter activity (GO:0015077)	317	26	10.79	+	2.41	8.36e-05	0.0195
molecular function regulator (GO:0098772)	1228	71	41.81	+	1.7	2.37e-05	0.00671
molecular_function (GO:0003674)	12705	481	432.56	+	1.11	1.21e-05	0.00401
heterocyclic compound binding (GO:1901363)	4497	114	153.11	-	0.74	0.000236	0.0425
organic cyclic compound binding (GO:0097159)	4552	115	154.98	-	0.74	0.000172	0.0342
Unclassified (UNCLASSIFIED)	5065	124	172.44	-	0.72	1.21e-05	0.00437
nucleic acid binding (GO:0003676)	2750	44	93.63	-	0.47	2.32e-09	2.3e-06
RNA binding (GO:0003723)	880	8	29.96	-	0.27	4.26e-06	0.00187
catalytic activity, acting on RNA (GO:0140098)	403	1	13.72	-	0.07	2.95e-05	0.00779
Analysis Type:	PANTHER Overrepresentation Test (Released 20190711)
Annotation Version and Release Date:	GO Ontology database Released 2019-12-09
Analyzed List:	upload_1 (Gallus gallus)
Reference List:	Gallus gallus (all genes in database)
Test Type:	FISHER
Correction:	FDR
GO cellular component complete	Gallus gallus - REFLIST (17770)	-605	(expected)	(over/under)	(fold Enrichment)	(raw P-value)	(FDR)
phagocytic cup (GO:0001891)	13	5	0.44	+	11.3	0.000228	0.0116
external side of plasma membrane (GO:0009897)	196	28	6.67	+	4.2	1.43e-09	2.54e-07
receptor complex (GO:0043235)	296	37	10.08	+	3.67	1.03e-10	2.29e-08
side of membrane (GO:0098552)	313	35	10.66	+	3.28	4.77e-09	5.29e-07
plasma membrane signaling receptor complex (GO:0098802)	131	14	4.46	+	3.14	0.000314	0.0155
cell surface (GO:0009986)	467	45	15.9	+	2.83	2.25e-09	3.64e-07
integral component of plasma membrane (GO:0005887)	895	78	30.47	+	2.56	3.34e-13	8.47e-11
intrinsic component of plasma membrane (GO:0031226)	940	81	32	+	2.53	1.51e-13	4.47e-11
plasma membrane protein complex (GO:0098797)	406	30	13.82	+	2.17	0.000175	0.00972
extracellular space (GO:0005615)	870	59	29.62	+	1.99	1.64e-06	0.000104
plasma membrane (GO:0005886)	3028	199	103.09	+	1.93	1.54e-20	1.36e-17
cell periphery (GO:0071944)	3135	200	106.73	+	1.87	3.71e-19	2.2e-16
extracellular region (GO:0005576)	1303	81	44.36	+	1.83	3.95e-07	2.8e-05
integral component of membrane (GO:0016021)	4434	253	150.96	+	1.68	6.27e-19	2.23e-16
intrinsic component of membrane (GO:0031224)	4507	256	153.45	+	1.67	6.18e-19	2.74e-16
membrane (GO:0016020)	6509	339	221.61	+	1.53	2.55e-21	4.52e-18
cellular anatomical entity (GO:0110165)	13641	519	464.42	+	1.12	5.62e-08	4.99e-06
cellular_component (GO:0005575)	13782	522	469.22	+	1.11	1.15e-07	8.89e-06
intracellular (GO:0005622)	9882	265	336.44	-	0.79	1.09e-08	1.08e-06
organelle (GO:0043226)	8910	230	303.35	-	0.76	4.78e-09	5e-07
intracellular organelle (GO:0043229)	8505	213	289.56	-	0.74	7.48e-10	1.48e-07
membrane-bounded organelle (GO:0043227)	7728	193	263.11	-	0.73	1.2e-08	1.12e-06
intracellular membrane-bounded organelle (GO:0043231)	7104	171	241.86	-	0.71	3.67e-09	5.44e-07
intracellular non-membrane-bounded organelle (GO:0043232)	3049	70	103.81	-	0.67	0.000216	0.0116
non-membrane-bounded organelle (GO:0043228)	3049	70	103.81	-	0.67	0.000216	0.0113
nucleus (GO:0005634)	4881	108	166.18	-	0.65	6.18e-08	5.22e-06
Unclassified (UNCLASSIFIED)	3988	83	135.78	-	0.61	1.15e-07	9.3e-06
nuclear lumen (GO:0031981)	2843	53	96.79	-	0.55	3.81e-07	2.82e-05
nucleoplasm (GO:0005654)	2422	44	82.46	-	0.53	1.49e-06	9.82e-05
organelle lumen (GO:0043233)	3117	54	106.12	-	0.51	3.77e-09	5.16e-07
intracellular organelle lumen (GO:0070013)	3117	54	106.12	-	0.51	3.77e-09	4.79e-07
membrane-enclosed lumen (GO:0031974)	3117	54	106.12	-	0.51	3.77e-09	4.47e-07
mitochondrion (GO:0005739)	1065	17	36.26	-	0.47	0.000562	0.027
microtubule cytoskeleton (GO:0015630)	846	12	28.8	-	0.42	0.000568	0.0265
chromosome (GO:0005694)	767	10	26.11	-	0.38	0.000618	0.0281
catalytic complex (GO:1902494)	1114	14	37.93	-	0.37	1.35e-05	0.000829
transferase complex (GO:1990234)	645	6	21.96	-	0.27	0.000118	0.00675

## Sheet: GO enrichment Free
Analysis Type:	PANTHER Overrepresentation Test (Released 20190711)								scroll down for molecular function and cellular component enrichment
Annotation Version and Release Date:	GO Ontology database Released 2019-12-09								Green terms have greater than 2 fold change enrichment
Analyzed List:	upload_1 (Gallus gallus)								all terms in this list are enriched with p-value < 0.05
Reference List:	Gallus gallus (all genes in database)
Test Type:	FISHER
Correction:	FDR
GO biological process complete	Gallus gallus - REFLIST (17770)	-295	(expected)	(over/under)	(fold Enrichment)	(raw P-value)	(FDR)
plasma membrane raft assembly (GO:0044854)	5	3	0.08	+	36.14	0.000227	0.0143
caveola assembly (GO:0070836)	5	3	0.08	+	36.14	0.000227	0.0142
peptidyl-lysine oxidation (GO:0018057)	5	3	0.08	+	36.14	0.000227	0.0141
axon regeneration (GO:0031103)	8	4	0.13	+	30.12	3.11e-05	0.00306
negative regulation of stem cell population maintenance (GO:1902455)	6	3	0.1	+	30.12	0.000337	0.0195
plasma membrane raft organization (GO:0044857)	6	3	0.1	+	30.12	0.000337	0.0194
positive regulation of chondrocyte differentiation (GO:0032332)	18	7	0.3	+	23.43	1.08e-07	2.62e-05
metanephric glomerulus development (GO:0072224)	8	3	0.13	+	22.59	0.000645	0.0333
mesonephric duct development (GO:0072177)	8	3	0.13	+	22.59	0.000645	0.0332
metanephric nephron tubule development (GO:0072234)	11	4	0.18	+	21.9	8.25e-05	0.00666
metanephric nephron epithelium development (GO:0072243)	14	5	0.23	+	21.51	1.08e-05	0.00129
chondrocyte morphogenesis (GO:0090171)	14	5	0.23	+	21.51	1.08e-05	0.00128
growth plate cartilage chondrocyte morphogenesis (GO:0003429)	14	5	0.23	+	21.51	1.08e-05	0.00127
chondrocyte morphogenesis involved in endochondral bone morphogenesis (GO:0003414)	14	5	0.23	+	21.51	1.08e-05	0.00126
embryonic skeletal joint development (GO:0072498)	12	4	0.2	+	20.08	0.000109	0.00819
neuron projection regeneration (GO:0031102)	12	4	0.2	+	20.08	0.000109	0.00815
growth plate cartilage morphogenesis (GO:0003422)	15	5	0.25	+	20.08	1.42e-05	0.00158
embryonic skeletal joint morphogenesis (GO:0060272)	9	3	0.15	+	20.08	0.00085	0.042
collagen fibril organization (GO:0030199)	32	10	0.53	+	18.82	1.07e-09	4.14e-07
metanephric tubule development (GO:0072170)	13	4	0.22	+	18.53	0.00014	0.0101
regulation of dendrite extension (GO:1903859)	13	4	0.22	+	18.53	0.00014	0.0101
membrane raft assembly (GO:0001765)	10	3	0.17	+	18.07	0.00109	0.0495
peripheral nervous system neuron development (GO:0048935)	10	3	0.17	+	18.07	0.00109	0.0494
peripheral nervous system neuron differentiation (GO:0048934)	10	3	0.17	+	18.07	0.00109	0.0492
negative regulation of kidney development (GO:0090185)	10	3	0.17	+	18.07	0.00109	0.049
response to axon injury (GO:0048678)	17	5	0.28	+	17.72	2.35e-05	0.00246
positive regulation of cartilage development (GO:0061036)	28	8	0.46	+	17.21	9.36e-08	2.32e-05
metanephric epithelium development (GO:0072207)	18	5	0.3	+	16.73	2.97e-05	0.00303
cartilage morphogenesis (GO:0060536)	22	6	0.37	+	16.43	5.02e-06	0.000725
middle ear morphogenesis (GO:0042474)	15	4	0.25	+	16.06	0.000223	0.0142
chondrocyte development involved in endochondral bone morphogenesis (GO:0003433)	19	5	0.32	+	15.85	3.7e-05	0.00354
positive regulation of myoblast differentiation (GO:0045663)	20	5	0.33	+	15.06	4.56e-05	0.00406
growth plate cartilage chondrocyte differentiation (GO:0003418)	20	5	0.33	+	15.06	4.56e-05	0.00403
basement membrane organization (GO:0071711)	18	4	0.3	+	13.39	0.000404	0.0226
metanephric nephron development (GO:0072210)	28	6	0.46	+	12.91	1.65e-05	0.00176
extracellular matrix assembly (GO:0085029)	19	4	0.32	+	12.68	0.000483	0.0258
regulation of gastrulation (GO:0010470)	24	5	0.4	+	12.55	9.66e-05	0.00745
regulation of chondrocyte differentiation (GO:0032330)	44	9	0.73	+	12.32	1.73e-07	3.99e-05
acute inflammatory response (GO:0002526)	20	4	0.33	+	12.05	0.000572	0.0296
bone growth (GO:0098868)	36	7	0.6	+	11.71	5.62e-06	0.000779
chondrocyte differentiation involved in endochondral bone morphogenesis (GO:0003413)	26	5	0.43	+	11.58	0.000135	0.00978
cartilage development involved in endochondral bone morphogenesis (GO:0060351)	38	7	0.63	+	11.1	7.69e-06	0.00102
endochondral bone growth (GO:0003416)	33	6	0.55	+	10.95	3.74e-05	0.00355
negative regulation of animal organ morphogenesis (GO:0110111)	22	4	0.37	+	10.95	0.000784	0.0394
cell-substrate junction assembly (GO:0007044)	22	4	0.37	+	10.95	0.000784	0.0393
forelimb morphogenesis (GO:0035136)	39	7	0.65	+	10.81	8.95e-06	0.00112
growth plate cartilage development (GO:0003417)	28	5	0.46	+	10.76	0.000183	0.0123
positive regulation of myotube differentiation (GO:0010831)	23	4	0.38	+	10.48	0.000909	0.0441
chondrocyte development (GO:0002063)	35	6	0.58	+	10.33	5.01e-05	0.00437
hindlimb morphogenesis (GO:0035137)	41	7	0.68	+	10.28	1.2e-05	0.00134
extracellular matrix organization (GO:0030198)	170	29	2.82	+	10.28	1.97e-19	5.46e-16
regulation of cartilage development (GO:0061035)	59	10	0.98	+	10.21	1.68e-07	3.96e-05
extracellular structure organization (GO:0043062)	172	29	2.86	+	10.16	2.61e-19	6.04e-16
endodermal cell differentiation (GO:0035987)	30	5	0.5	+	10.04	0.000244	0.015
embryonic forelimb morphogenesis (GO:0035115)	30	5	0.5	+	10.04	0.000244	0.0149
proximal/distal pattern formation (GO:0009954)	31	5	0.51	+	9.72	0.000279	0.0167
metanephros development (GO:0001656)	63	10	1.05	+	9.56	2.9e-07	6.2e-05
chondrocyte differentiation (GO:0002062)	64	10	1.06	+	9.41	3.31e-07	6.96e-05
positive regulation of bone mineralization (GO:0030501)	34	5	0.56	+	8.86	0.00041	0.0228
glomerulus development (GO:0032835)	35	5	0.58	+	8.61	0.000462	0.0251
endoderm formation (GO:0001706)	36	5	0.6	+	8.37	0.00052	0.0274
positive regulation of embryonic development (GO:0040019)	36	5	0.6	+	8.37	0.00052	0.0273
organ growth (GO:0035265)	66	9	1.1	+	8.21	3.57e-06	0.000551
endochondral bone morphogenesis (GO:0060350)	60	8	1	+	8.03	1.45e-05	0.0016
nephron epithelium morphogenesis (GO:0072088)	53	7	0.88	+	7.96	5.31e-05	0.00461
nephron morphogenesis (GO:0072028)	53	7	0.88	+	7.96	5.31e-05	0.00458
positive regulation of biomineralization (GO:0110151)	38	5	0.63	+	7.93	0.00065	0.0333
positive regulation of biomineral tissue development (GO:0070169)	38	5	0.63	+	7.93	0.00065	0.0332
limb development (GO:0060173)	154	20	2.56	+	7.82	8.53e-12	6.58e-09
appendage development (GO:0048736)	155	20	2.57	+	7.77	9.49e-12	6.93e-09
neural crest cell migration (GO:0001755)	55	7	0.91	+	7.67	6.58e-05	0.00557
regulation of myoblast differentiation (GO:0045661)	40	5	0.66	+	7.53	0.000803	0.0401
embryonic limb morphogenesis (GO:0030326)	107	13	1.78	+	7.32	8.29e-08	2.17e-05
cartilage development (GO:0051216)	132	16	2.19	+	7.3	2.69e-09	9.81e-07
embryonic appendage morphogenesis (GO:0035113)	108	13	1.79	+	7.25	9.16e-08	2.31e-05
nephron tubule morphogenesis (GO:0072078)	50	6	0.83	+	7.23	0.000295	0.0175
nephron epithelium development (GO:0072009)	75	9	1.25	+	7.23	9.21e-06	0.00113
limb morphogenesis (GO:0035108)	125	15	2.08	+	7.23	9.62e-09	3.26e-06
mesonephric tubule morphogenesis (GO:0072171)	42	5	0.7	+	7.17	0.000982	0.047
negative regulation of ERK1 and ERK2 cascade (GO:0070373)	42	5	0.7	+	7.17	0.000982	0.0469
appendage morphogenesis (GO:0035107)	126	15	2.09	+	7.17	1.06e-08	3.42e-06
mesenchymal cell development (GO:0014031)	76	9	1.26	+	7.13	1.02e-05	0.00123
positive regulation of endothelial cell proliferation (GO:0001938)	51	6	0.85	+	7.09	0.000325	0.019
kidney morphogenesis (GO:0060993)	68	8	1.13	+	7.09	3.31e-05	0.00322
stem cell development (GO:0048864)	77	9	1.28	+	7.04	1.12e-05	0.00128
regeneration (GO:0031099)	52	6	0.86	+	6.95	0.000358	0.0204
nephron tubule development (GO:0072080)	61	7	1.01	+	6.91	0.000119	0.00881
renal tubule morphogenesis (GO:0061333)	53	6	0.88	+	6.82	0.000393	0.0222
neural crest cell development (GO:0014032)	72	8	1.2	+	6.69	4.81e-05	0.00423
myotube differentiation (GO:0014902)	55	6	0.91	+	6.57	0.000471	0.0253
mesenchymal cell differentiation (GO:0048762)	138	15	2.29	+	6.55	3.23e-08	9.33e-06
renal tubule development (GO:0061326)	65	7	1.08	+	6.49	0.000171	0.0117
connective tissue development (GO:0061448)	160	17	2.66	+	6.4	5.26e-09	1.87e-06
embryonic skeletal system development (GO:0048706)	104	11	1.73	+	6.37	2.89e-06	0.000455
regulation of endothelial cell proliferation (GO:0001936)	76	8	1.26	+	6.34	6.84e-05	0.00576
mesonephros development (GO:0001823)	68	7	1.13	+	6.2	0.000222	0.0142
roof of mouth development (GO:0060021)	68	7	1.13	+	6.2	0.000222	0.0142
neural crest cell differentiation (GO:0014033)	78	8	1.29	+	6.18	8.1e-05	0.00657
bone morphogenesis (GO:0060349)	88	9	1.46	+	6.16	2.97e-05	0.00301
skeletal muscle tissue development (GO:0007519)	108	11	1.79	+	6.14	4.04e-06	0.000616
embryonic skeletal system morphogenesis (GO:0048704)	79	8	1.31	+	6.1	8.79e-05	0.00697
formation of primary germ layer (GO:0001704)	89	9	1.48	+	6.09	3.23e-05	0.00315
epithelial cell proliferation (GO:0050673)	60	6	1	+	6.02	0.00072	0.0365
skeletal muscle organ development (GO:0060538)	111	11	1.84	+	5.97	5.15e-06	0.000729
nephron development (GO:0072006)	92	9	1.53	+	5.89	4.1e-05	0.00377
mesoderm development (GO:0007498)	82	8	1.36	+	5.88	0.000112	0.0083
negative regulation of cell morphogenesis involved in differentiation (GO:0010771)	62	6	1.03	+	5.83	0.000844	0.0418
regulation of ossification (GO:0030278)	137	13	2.27	+	5.72	1.12e-06	0.000192
eye morphogenesis (GO:0048592)	117	11	1.94	+	5.66	8.18e-06	0.00107
mesonephric tubule development (GO:0072164)	64	6	1.06	+	5.65	0.000984	0.0468
mesonephric epithelium development (GO:0072163)	64	6	1.06	+	5.65	0.000984	0.0466
digestive tract development (GO:0048565)	86	8	1.43	+	5.6	0.000152	0.0107
kidney epithelium development (GO:0072073)	97	9	1.61	+	5.59	6.01e-05	0.00515
regulation of embryonic development (GO:0045995)	97	9	1.61	+	5.59	6.01e-05	0.00512
stem cell differentiation (GO:0048863)	131	12	2.17	+	5.52	4.07e-06	0.000614
regulation of extent of cell growth (GO:0061387)	78	7	1.29	+	5.41	0.00048	0.0257
mesenchyme development (GO:0060485)	179	16	2.97	+	5.38	1.37e-07	3.28e-05
skeletal system morphogenesis (GO:0048705)	197	17	3.27	+	5.2	8.88e-08	2.28e-05
digestive system development (GO:0055123)	93	8	1.54	+	5.18	0.00025	0.0151
ameboidal-type cell migration (GO:0001667)	129	11	2.14	+	5.14	1.92e-05	0.00203
anterior/posterior pattern specification (GO:0009952)	180	15	2.99	+	5.02	7.77e-07	0.00014
angiogenesis (GO:0001525)	194	16	3.22	+	4.97	3.78e-07	7.71e-05
blood vessel development (GO:0001568)	318	26	5.28	+	4.93	9.31e-11	4.97e-08
sensory organ morphogenesis (GO:0090596)	201	16	3.34	+	4.8	5.87e-07	0.000112
camera-type eye morphogenesis (GO:0048593)	101	8	1.68	+	4.77	0.00042	0.0232
regulation of chemotaxis (GO:0050920)	127	10	2.11	+	4.74	8.56e-05	0.00687
branching morphogenesis of an epithelial tube (GO:0048754)	89	7	1.48	+	4.74	0.000995	0.0468
vasculature development (GO:0001944)	333	26	5.53	+	4.7	2.37e-10	1.03e-07
gastrulation (GO:0007369)	117	9	1.94	+	4.63	0.000227	0.0143
regulation of animal organ morphogenesis (GO:2000027)	130	10	2.16	+	4.63	0.000103	0.00782
cardiovascular system development (GO:0072358)	339	26	5.63	+	4.62	3.39e-10	1.38e-07
skeletal system development (GO:0001501)	369	28	6.13	+	4.57	8.61e-11	4.78e-08
morphogenesis of a branching epithelium (GO:0061138)	106	8	1.76	+	4.55	0.000567	0.0295
regulation of transmembrane receptor protein serine/threonine kinase signaling pathway (GO:0090092)	187	14	3.1	+	4.51	5.82e-06	0.000792
positive regulation of epithelial cell proliferation (GO:0050679)	110	8	1.83	+	4.38	0.000713	0.0362
developmental growth (GO:0048589)	265	19	4.4	+	4.32	2.33e-07	5.22e-05
blood vessel morphogenesis (GO:0048514)	265	19	4.4	+	4.32	2.33e-07	5.13e-05
growth (GO:0040007)	269	19	4.47	+	4.25	2.89e-07	6.27e-05
regulation of cell-substrate adhesion (GO:0010810)	142	10	2.36	+	4.24	0.000202	0.0132
morphogenesis of a branching structure (GO:0001763)	114	8	1.89	+	4.23	0.000887	0.0437
positive regulation of developmental growth (GO:0048639)	116	8	1.93	+	4.15	0.000986	0.0466
regulation of cellular response to growth factor stimulus (GO:0090287)	205	14	3.4	+	4.11	1.55e-05	0.00169
tube morphogenesis (GO:0035239)	442	30	7.34	+	4.09	2.25e-10	1.01e-07
response to hypoxia (GO:0001666)	118	8	1.96	+	4.08	0.00109	0.049
regulation of developmental growth (GO:0048638)	227	15	3.77	+	3.98	1.11e-05	0.00129
kidney development (GO:0001822)	182	12	3.02	+	3.97	8.6e-05	0.00686
animal organ morphogenesis (GO:0009887)	689	45	11.44	+	3.93	1.57e-14	1.45e-11
response to wounding (GO:0009611)	215	14	3.57	+	3.92	2.55e-05	0.00264
cell adhesion (GO:0007155)	529	34	8.78	+	3.87	5.16e-11	3.26e-08
urogenital system development (GO:0001655)	219	14	3.64	+	3.85	3.08e-05	0.00308
biological adhesion (GO:0022610)	533	34	8.85	+	3.84	6.24e-11	3.77e-08
eye development (GO:0001654)	267	17	4.43	+	3.84	4.61e-06	0.000674
muscle organ development (GO:0007517)	173	11	2.87	+	3.83	0.000227	0.0141
bone development (GO:0060348)	158	10	2.62	+	3.81	0.00045	0.0246
visual system development (GO:0150063)	269	17	4.47	+	3.81	5.07e-06	0.000725
renal system development (GO:0072001)	190	12	3.15	+	3.8	0.000126	0.00922
regulation of epithelial cell proliferation (GO:0050678)	207	13	3.44	+	3.78	7.01e-05	0.00582
sensory system development (GO:0048880)	273	17	4.53	+	3.75	6.09e-06	0.000821
supramolecular fiber organization (GO:0097435)	344	21	5.71	+	3.68	6.58e-07	0.000123
reproductive structure development (GO:0048608)	181	11	3	+	3.66	0.000328	0.0191
regionalization (GO:0003002)	280	17	4.65	+	3.66	8.34e-06	0.00108
tissue morphogenesis (GO:0048729)	412	25	6.84	+	3.66	6.11e-08	1.63e-05
tube development (GO:0035295)	578	35	9.6	+	3.65	1.22e-10	6.28e-08
chordate embryonic development (GO:0043009)	265	16	4.4	+	3.64	1.64e-05	0.00177
embryo development ending in birth or egg hatching (GO:0009792)	282	17	4.68	+	3.63	9.11e-06	0.00113
reproductive system development (GO:0061458)	183	11	3.04	+	3.62	0.000358	0.0204
negative regulation of cell development (GO:0010721)	203	12	3.37	+	3.56	0.000226	0.0143
embryonic organ morphogenesis (GO:0048562)	237	14	3.93	+	3.56	6.93e-05	0.00579
camera-type eye development (GO:0043010)	239	14	3.97	+	3.53	7.54e-05	0.00616
cell morphogenesis involved in differentiation (GO:0000904)	394	23	6.54	+	3.52	4.01e-07	8.07e-05
circulatory system development (GO:0072359)	586	34	9.73	+	3.49	6.6e-10	2.62e-07
positive regulation of locomotion (GO:0040017)	345	20	5.73	+	3.49	2.58e-06	0.000412
positive regulation of cellular component movement (GO:0051272)	333	19	5.53	+	3.44	5.73e-06	0.000788
cell morphogenesis (GO:0000902)	510	29	8.47	+	3.43	1.98e-08	6.1e-06
muscle tissue development (GO:0060537)	229	13	3.8	+	3.42	0.000182	0.0123
regulation of cell growth (GO:0001558)	230	13	3.82	+	3.4	0.000189	0.0125
embryonic morphogenesis (GO:0048598)	443	25	7.35	+	3.4	2.26e-07	5.14e-05
anatomical structure formation involved in morphogenesis (GO:0048646)	604	34	10.03	+	3.39	1.38e-09	5.19e-07
wound healing (GO:0042060)	178	10	2.95	+	3.38	0.00108	0.0493
regulation of anatomical structure morphogenesis (GO:0022603)	663	37	11.01	+	3.36	3.05e-10	1.28e-07
regulation of neuron differentiation (GO:0045664)	432	24	7.17	+	3.35	5.19e-07	0.000102
pattern specification process (GO:0007389)	343	19	5.69	+	3.34	8.55e-06	0.00109
striated muscle tissue development (GO:0014706)	217	12	3.6	+	3.33	0.000401	0.0225
positive regulation of cell motility (GO:2000147)	327	18	5.43	+	3.32	1.6e-05	0.00174
embryo development (GO:0009790)	583	32	9.68	+	3.31	7.77e-09	2.7e-06
cell population proliferation (GO:0008283)	333	18	5.53	+	3.26	2.02e-05	0.00212
sensory organ development (GO:0007423)	408	22	6.77	+	3.25	2.5e-06	0.000408
muscle structure development (GO:0061061)	318	17	5.28	+	3.22	3.91e-05	0.00364
axon development (GO:0061564)	264	14	4.38	+	3.19	0.000203	0.0132
cellular component morphogenesis (GO:0032989)	588	31	9.76	+	3.18	3.26e-08	9.22e-06
negative regulation of cell differentiation (GO:0045596)	440	23	7.3	+	3.15	2.41e-06	0.000399
negative regulation of developmental process (GO:0051093)	613	32	10.18	+	3.14	2.4e-08	7.23e-06
morphogenesis of an epithelium (GO:0002009)	308	16	5.11	+	3.13	9.08e-05	0.00716
regulation of cell development (GO:0060284)	617	32	10.24	+	3.12	2.77e-08	8.18e-06
tissue development (GO:0009888)	1082	56	17.96	+	3.12	7.86e-14	6.81e-11
anatomical structure morphogenesis (GO:0009653)	1489	77	24.72	+	3.12	4.36e-19	7.57e-16
positive regulation of cell differentiation (GO:0045597)	601	31	9.98	+	3.11	5.21e-08	1.42e-05
embryonic organ development (GO:0048568)	291	15	4.83	+	3.11	0.000163	0.0112
regulation of neuron projection development (GO:0010975)	311	16	5.16	+	3.1	0.000101	0.00775
neuron differentiation (GO:0030182)	691	35	11.47	+	3.05	1.04e-08	3.43e-06
positive regulation of cell migration (GO:0030335)	316	16	5.25	+	3.05	0.00012	0.00884
regulation of multicellular organismal development (GO:2000026)	1305	66	21.66	+	3.05	8.05e-16	1.12e-12
regulation of neurogenesis (GO:0050767)	534	27	8.86	+	3.05	5.76e-07	0.000111
positive regulation of developmental process (GO:0051094)	887	44	14.73	+	2.99	1.97e-10	9.14e-08
regulation of cell differentiation (GO:0045595)	1134	56	18.83	+	2.97	4.95e-13	4.04e-10
neuron projection development (GO:0031175)	451	22	7.49	+	2.94	1.14e-05	0.00129
regulation of nervous system development (GO:0051960)	621	30	10.31	+	2.91	3.32e-07	6.88e-05
positive regulation of nervous system development (GO:0051962)	332	16	5.51	+	2.9	0.000206	0.0133
regulation of cell motility (GO:2000145)	582	28	9.66	+	2.9	9.05e-07	0.000157
generation of neurons (GO:0048699)	1045	50	17.35	+	2.88	3.23e-11	2.24e-08
regulation of plasma membrane bounded cell projection organization (GO:0120035)	419	20	6.96	+	2.88	3.83e-05	0.00362
regulation of locomotion (GO:0040012)	630	30	10.46	+	2.87	4.44e-07	8.79e-05
regulation of cell projection organization (GO:0031344)	424	20	7.04	+	2.84	4.49e-05	0.00405
neuron development (GO:0048666)	552	26	9.16	+	2.84	3.27e-06	0.00051
cellular response to growth factor stimulus (GO:0071363)	277	13	4.6	+	2.83	0.00101	0.0472
positive regulation of cell population proliferation (GO:0008284)	512	24	8.5	+	2.82	8.53e-06	0.0011
neuron projection morphogenesis (GO:0048812)	322	15	5.35	+	2.81	0.000455	0.0248
regulation of cell morphogenesis (GO:0022604)	323	15	5.36	+	2.8	0.00047	0.0254
neurogenesis (GO:0022008)	1121	52	18.61	+	2.79	3.62e-11	2.39e-08
regulation of cellular component movement (GO:0051270)	630	29	10.46	+	2.77	1.34e-06	0.000227
plasma membrane bounded cell projection morphogenesis (GO:0120039)	326	15	5.41	+	2.77	0.000515	0.0273
positive regulation of multicellular organismal process (GO:0051240)	1065	49	17.68	+	2.77	1.92e-10	9.18e-08
cell projection morphogenesis (GO:0048858)	327	15	5.43	+	2.76	0.000531	0.0278
cell development (GO:0048468)	1093	50	18.14	+	2.76	1.47e-10	7.29e-08
positive regulation of cell development (GO:0010720)	328	15	5.45	+	2.75	0.000547	0.0285
regulation of developmental process (GO:0050793)	1680	75	27.89	+	2.69	3.29e-15	3.8e-12
negative regulation of multicellular organismal process (GO:0051241)	719	32	11.94	+	2.68	7.43e-07	0.000136
regulation of cell population proliferation (GO:0042127)	948	42	15.74	+	2.67	1.3e-08	4.09e-06
regulation of growth (GO:0040008)	384	17	6.37	+	2.67	0.00034	0.0195
regulation of cell adhesion (GO:0030155)	409	18	6.79	+	2.65	0.000245	0.0149
regulation of cell migration (GO:0030334)	551	24	9.15	+	2.62	2.69e-05	0.00277
cell part morphogenesis (GO:0032990)	345	15	5.73	+	2.62	0.000896	0.0438
cell-cell signaling (GO:0007267)	529	23	8.78	+	2.62	4.08e-05	0.00378
regulation of anatomical structure size (GO:0090066)	349	15	5.79	+	2.59	0.001	0.047
system development (GO:0048731)	2705	115	44.91	+	2.56	1.06e-22	1.47e-18
animal organ development (GO:0048513)	1895	80	31.46	+	2.54	6.92e-15	7.38e-12
regulation of multicellular organismal process (GO:0051239)	1946	81	32.31	+	2.51	8.34e-15	8.27e-12
epithelium development (GO:0060429)	627	26	10.41	+	2.5	4.52e-05	0.00405
locomotion (GO:0040011)	773	32	12.83	+	2.49	4.55e-06	0.000672
cell migration (GO:0016477)	559	23	9.28	+	2.48	9.09e-05	0.00713
negative regulation of cell population proliferation (GO:0008285)	389	16	6.46	+	2.48	0.00107	0.0492
nervous system development (GO:0007399)	1486	61	24.67	+	2.47	7.13e-11	4.12e-08
cell differentiation (GO:0030154)	2257	91	37.47	+	2.43	6.23e-16	9.61e-13
enzyme linked receptor protein signaling pathway (GO:0007167)	423	17	7.02	+	2.42	0.000962	0.0463
multicellular organism development (GO:0007275)	2955	118	49.06	+	2.41	5.09e-21	3.53e-17
central nervous system development (GO:0007417)	578	23	9.6	+	2.4	0.000189	0.0126
cellular developmental process (GO:0048869)	2333	92	38.73	+	2.38	1.69e-15	2.13e-12
localization of cell (GO:0051674)	626	24	10.39	+	2.31	0.000198	0.013
cell motility (GO:0048870)	626	24	10.39	+	2.31	0.000198	0.013
anatomical structure development (GO:0048856)	3243	124	53.84	+	2.3	8.92e-21	4.13e-17
cell projection organization (GO:0030030)	736	28	12.22	+	2.29	9.6e-05	0.00745
plasma membrane bounded cell projection organization (GO:0120036)	727	27	12.07	+	2.24	0.000161	0.0112
developmental process (GO:0032502)	3485	126	57.85	+	2.18	3.37e-19	6.68e-16
multicellular organismal process (GO:0032501)	3962	137	65.77	+	2.08	1.5e-19	5.2e-16
positive regulation of transcription by RNA polymerase II (GO:0045944)	907	31	15.06	+	2.06	0.000176	0.0119
positive regulation of phosphorus metabolic process (GO:0010562)	739	25	12.27	+	2.04	0.00106	0.0491
positive regulation of phosphate metabolic process (GO:0045937)	739	25	12.27	+	2.04	0.00106	0.049
cell surface receptor signaling pathway (GO:0007166)	1201	40	19.94	+	2.01	3.63e-05	0.0035
response to endogenous stimulus (GO:0009719)	785	26	13.03	+	2	0.000974	0.0468
regulation of phosphorylation (GO:0042325)	1063	34	17.65	+	1.93	0.000308	0.0181
regulation of transcription by RNA polymerase II (GO:0006357)	1516	47	25.17	+	1.87	3.87e-05	0.00363
regulation of localization (GO:0032879)	1734	51	28.79	+	1.77	7.07e-05	0.00584
regulation of cellular component organization (GO:0051128)	1638	48	27.19	+	1.77	0.000158	0.0111
positive regulation of gene expression (GO:0010628)	1453	41	24.12	+	1.7	0.000902	0.0439
regulation of response to stimulus (GO:0048583)	2483	70	41.22	+	1.7	9.53e-06	0.00116
regulation of signal transduction (GO:0009966)	1879	52	31.19	+	1.67	0.000276	0.0166
regulation of cell communication (GO:0010646)	2154	59	35.76	+	1.65	0.000148	0.0105
regulation of signaling (GO:0023051)	2174	59	36.09	+	1.63	0.000162	0.0112
positive regulation of nitrogen compound metabolic process (GO:0051173)	2231	60	37.04	+	1.62	0.000189	0.0126
positive regulation of cellular process (GO:0048522)	3593	96	59.65	+	1.61	8.58e-07	0.000151
negative regulation of cellular process (GO:0048523)	3112	83	51.66	+	1.61	7.13e-06	0.000952
positive regulation of cellular metabolic process (GO:0031325)	2344	61	38.91	+	1.57	0.000372	0.0211
positive regulation of macromolecule metabolic process (GO:0010604)	2351	61	39.03	+	1.56	0.000507	0.027
positive regulation of biological process (GO:0048518)	4044	103	67.13	+	1.53	2.52e-06	0.000406
regulation of transcription, DNA-templated (GO:0006355)	2238	57	37.15	+	1.53	0.00106	0.0488
positive regulation of metabolic process (GO:0009893)	2554	65	42.4	+	1.53	0.000433	0.0237
response to chemical (GO:0042221)	2329	59	38.66	+	1.53	0.00095	0.0459
negative regulation of biological process (GO:0048519)	3435	87	57.02	+	1.53	3.04e-05	0.00306
signaling (GO:0023052)	3120	77	51.8	+	1.49	0.00028	0.0167
cell communication (GO:0007154)	3207	78	53.24	+	1.47	0.000432	0.0238
cellular component organization (GO:0016043)	3807	90	63.2	+	1.42	0.000336	0.0195
regulation of primary metabolic process (GO:0080090)	4025	92	66.82	+	1.38	0.000763	0.0385
regulation of cellular metabolic process (GO:0031323)	4192	95	69.59	+	1.37	0.000888	0.0435
response to stimulus (GO:0050896)	4958	109	82.31	+	1.32	0.000834	0.0415
regulation of cellular process (GO:0050794)	7428	163	123.31	+	1.32	4.25e-06	0.000634
regulation of biological process (GO:0050789)	7917	170	131.43	+	1.29	8.72e-06	0.0011
biological regulation (GO:0065007)	8491	174	140.96	+	1.23	0.000161	0.0112
biological_process (GO:0008150)	13596	249	225.71	+	1.1	0.00108	0.0494
metabolic process (GO:0008152)	6213	70	103.14	-	0.68	4.4e-05	0.00402
organic substance metabolic process (GO:0071704)	5739	64	95.27	-	0.67	7.16e-05	0.00588
Unclassified (UNCLASSIFIED)	4174	46	69.29	-	0.66	0.00108	0.0495
nitrogen compound metabolic process (GO:0006807)	5017	54	83.29	-	0.65	0.000109	0.00816
macromolecule metabolic process (GO:0043170)	4477	46	74.32	-	0.62	0.000104	0.00788
primary metabolic process (GO:0044238)	5425	55	90.06	-	0.61	5.18e-06	0.000726
cellular metabolic process (GO:0044237)	5495	54	91.22	-	0.59	1.54e-06	0.000258
cellular macromolecule metabolic process (GO:0044260)	3565	35	59.18	-	0.59	0.000297	0.0175
organic cyclic compound metabolic process (GO:1901360)	2121	16	35.21	-	0.45	0.00025	0.0151
cellular aromatic compound metabolic process (GO:0006725)	2004	14	33.27	-	0.42	0.000168	0.0115
heterocycle metabolic process (GO:0046483)	1963	11	32.59	-	0.34	1.17e-05	0.00132
cellular nitrogen compound metabolic process (GO:0034641)	2351	13	39.03	-	0.33	7.94e-07	0.000141
nucleobase-containing compound metabolic process (GO:0006139)	1871	8	31.06	-	0.26	6.68e-07	0.000124
gene expression (GO:0010467)	1259	5	20.9	-	0.24	4.48e-05	0.00407
cellular catabolic process (GO:0044248)	1056	4	17.53	-	0.23	0.000228	0.0141
RNA metabolic process (GO:0016070)	1080	3	17.93	-	0.17	3.1e-05	0.00307
nucleic acid metabolic process (GO:0090304)	1529	3	25.38	-	0.12	3.41e-08	9.47e-06
macromolecule catabolic process (GO:0009057)	649	1	10.77	-	0.09	0.000405	0.0226
RNA processing (GO:0006396)	578	0	9.6	-	< 0.01	0.000145	0.0104
DNA metabolic process (GO:0006259)	582	0	9.66	-	< 0.01	0.00015	0.0106
cellular macromolecule catabolic process (GO:0044265)	591	0	9.81	-	< 0.01	9.21e-05	0.00719
cellular protein catabolic process (GO:0044257)	456	0	7.57	-	< 0.01	0.00103	0.0481
Analysis Type:	PANTHER Overrepresentation Test (Released 20190711)
Annotation Version and Release Date:	GO Ontology database Released 2019-12-09
Analyzed List:	upload_1 (Gallus gallus)
Reference List:	Gallus gallus (all genes in database)
Test Type:	FISHER
Correction:	FDR
GO molecular function complete	Gallus gallus - REFLIST (17770)	-295	(expected)	(over/under)	(fold Enrichment)	(raw P-value)	(FDR)
extracellular matrix structural constituent (GO:0005201)	55	14	0.91	+	15.33	4.87e-12	1.93e-08
collagen binding (GO:0005518)	49	7	0.81	+	8.61	3.37e-05	0.0167
growth factor activity (GO:0008083)	109	11	1.81	+	6.08	4.38e-06	0.00289
cell adhesion molecule binding (GO:0050839)	158	11	2.62	+	4.19	0.000108	0.0426
receptor ligand activity (GO:0048018)	311	20	5.16	+	3.87	5.69e-07	0.000752
signaling receptor activator activity (GO:0030546)	316	20	5.25	+	3.81	7.2e-07	0.000713
receptor regulator activity (GO:0030545)	335	20	5.56	+	3.6	1.69e-06	0.00134
signaling receptor binding (GO:0005102)	960	42	15.94	+	2.64	1.83e-08	3.62e-05
catalytic activity (GO:0003824)	5087	54	84.45	-	0.64	6.67e-05	0.0294
RNA binding (GO:0003723)	880	1	14.61	-	0.07	1.36e-05	0.00772
Analysis Type:	PANTHER Overrepresentation Test (Released 20190711)
Annotation Version and Release Date:	GO Ontology database Released 2019-12-09
Analyzed List:	upload_1 (Gallus gallus)
Reference List:	Gallus gallus (all genes in database)
Test Type:	FISHER
Correction:	FDR
GO cellular component complete	Gallus gallus - REFLIST (17770)	-295	(expected)	(over/under)	(fold Enrichment)	(raw P-value)	(FDR)
fibrillar collagen trimer (GO:0005583)	8	6	0.13	+	45.18	4.85e-08	1.23e-05
banded collagen fibril (GO:0098643)	8	6	0.13	+	45.18	4.85e-08	1.08e-05
complex of collagen trimers (GO:0098644)	10	6	0.17	+	36.14	1.26e-07	2.48e-05
collagen trimer (GO:0005581)	52	17	0.86	+	19.69	7.32e-16	2.6e-13
collagen-containing extracellular matrix (GO:0062023)	150	30	2.49	+	12.05	8.39e-22	3.73e-19
basement membrane (GO:0005604)	64	12	1.06	+	11.29	3.52e-09	1.04e-06
extracellular matrix (GO:0031012)	288	40	4.78	+	8.37	1.7e-23	1.01e-20
plasma membrane raft (GO:0044853)	59	6	0.98	+	6.13	0.000663	0.0471
extracellular space (GO:0005615)	870	66	14.44	+	4.57	1.45e-24	1.28e-21
extracellular region (GO:0005576)	1303	96	21.63	+	4.44	1.14e-35	2.03e-32
